# Supplementary material for: Distinct Gut Microbiome Characteristics Associated with Mental Health Symptoms of Healthy Adults
Source: Brain Sci. 2026 Mar 31;16(4):382. doi: 10.3390/brainsci16040382 (PMC13114572; doi:10.3390/brainsci16040382)
Supplement: Supplementary file 1 [file brainsci-16-00382-s001.zip]

Archive with 2 entries (2 files):
- ancombc2_results.xlsx
- brainsci-4154086-supplementary.pdf
