# Supplementary material for: Distinct Gut Microbiome Characteristics Associated with Mental Health Symptoms of Healthy Adults
Source: Brain Sci. 2026 Mar 31;16(4):382. doi: 10.3390/brainsci16040382 (PMC13114572; doi:10.3390/brainsci16040382)
Supplement: Supplementary file 1 [file brainsci-16-00382-s001.zip › ancombc2_results.xlsx]

## Sheet: ANCOMBC2-Stress
taxon	term	beta	se	W	pval	qval	diff_abn
g__Prevotella|__	StressYes	-4.1659	0.190152	-21.9083	1.31401e-46	4.27053e-44	TRUE
s__Prevotella hominis	StressYes	-4.68712	0.181391	-25.8399	1.23971e-28	2.01454e-26	TRUE
s__Phocaeicola_A_858004 plebeius	StressYes	2.37012	0.187384	12.6485	8.00315e-24	8.67008e-22	TRUE
s__Alistipes_A_871400 excrementavium	StressYes	4.46434	0.196406	22.7302	6.82012e-21	5.54135e-19	TRUE
s__Bacteroides_H acidifaciens	StressYes	-2.07706	0.182471	-11.3829	6.3349e-20	4.11768e-18	TRUE
f__Coprobacillaceae|__|__	StressYes	-2.87618	0.178615	-16.1027	2.48592e-19	1.34654e-17	TRUE
s__CAG-1427 sp000435475	StressYes	1.93404	0.170189	11.3641	1.22703e-17	5.69691e-16	TRUE
s__Limiplasma merdipullorum	StressYes	2.72179	0.222131	12.2531	1.75734e-17	7.13918e-16	TRUE
s__Acidaminococcus intestini	StressYes	2.74498	0.199059	13.7898	1.0328e-15	3.52126e-14	TRUE
s__Butyribacter sp001916135	StressYes	2.98783	0.180012	16.598	1.08346e-15	3.52126e-14	TRUE
f__Bacteroidaceae|__|__	StressYes	-1.5793	0.176298	-8.95808	1.76879e-15	5.22596e-14	TRUE
g__Pseudoruminococcus_A|s__	StressYes	3.39542	0.179309	18.9362	4.16271e-15	1.1274e-13	TRUE
s__Tidjanibacter inops_A	StressYes	3.45286	0.181412	19.0332	1.00781e-14	2.51953e-13	TRUE
s__Ruminococcus_E bromii	StressYes	-1.37453	0.163547	-8.40454	9.30676e-14	2.1605e-12	TRUE
s__Anaerobutyricum faecale	StressYes	-1.69027	0.178329	-9.4784	2.70981e-12	5.87125e-11	TRUE
s__Phocaeicola_A_858004 dorei	StressYes	1.65317	0.210748	7.84427	4.43549e-12	9.0096e-11	TRUE
s__PeH17 sp000435055	StressYes	2.35339	0.181534	12.9639	8.89059e-12	1.69967e-10	TRUE
s__Victivallis lenta	StressYes	2.03715	0.177687	11.4648	1.89779e-11	3.42657e-10	TRUE
s__Paraprevotella xylaniphila	StressYes	1.22463	0.165191	7.41347	4.23252e-11	7.23984e-10	TRUE
s__Parabacteroides_B_862066 goldsteinii	StressYes	-1.79782	0.180467	-9.96204	4.99868e-11	8.12285e-10	TRUE
f__Butyricicoccaceae|__|__	StressYes	1.4099	0.184457	7.64348	9.72728e-11	1.44167e-09	TRUE
f__Muribaculaceae|__|__	StressYes	-1.94392	0.17916	-10.8501	9.75898e-11	1.44167e-09	TRUE
g__Alistipes_A_871400|__	StressYes	-1.41905	0.17657	-8.03672	2.24538e-10	3.17281e-09	TRUE
o__Christensenellales|f__|g__|s__	StressYes	1.35662	0.19081	7.10984	2.79188e-10	3.78067e-09	TRUE
g__Alistipes_A_871404|s__	StressYes	1.25727	0.173583	7.24308	3.92881e-10	5.10745e-09	TRUE
g__Butyricimonas|__	StressYes	-1.32892	0.18122	-7.33323	1.62081e-09	2.02601e-08	TRUE
c__Negativicutes|__|__|__|__	StressYes	-1.47852	0.2273	-6.50473	3.02066e-09	3.5764e-08	TRUE
s__Vescimonas fastidiosa	StressYes	1.09491	0.172668	6.34113	3.08121e-09	3.5764e-08	TRUE
s__Coprobacter secundus	StressYes	1.42699	0.183379	7.7816	3.85653e-09	4.32197e-08	TRUE
s__Pseudobutyrivibrio ruminis_A	StressYes	-1.47065	0.179255	-8.20424	6.25857e-09	6.78012e-08	TRUE
s__Merdicola sp900552655	StressYes	-1.21486	0.188705	-6.43786	6.63798e-09	6.95917e-08	TRUE
s__Bacteroides_H salyersiae	StressYes	1.00323	0.162641	6.16835	9.80691e-09	9.96014e-08	TRUE
s__Longicatena caecimuris	StressYes	1.50985	0.187599	8.04828	3.86788e-08	3.80927e-07	TRUE
s__CAG-314 sp900551395	StressYes	1.24563	0.184572	6.74875	6.14156e-08	5.87061e-07	TRUE
g__Parasutterella|__	StressYes	1.11737	0.195551	5.71395	9.39489e-08	8.72383e-07	TRUE
g__Onthenecus|s__	StressYes	-1.01501	0.192119	-5.28323	3.40873e-07	3.07732e-06	TRUE
s__Anaerotignum lactatifermentans	StressYes	-1.00425	0.181671	-5.52784	4.14845e-07	3.64391e-06	TRUE
s__ER4 sp900317525	StressYes	1.00465	0.189909	5.29018	4.31675e-07	3.69196e-06	TRUE
g__Clostridium_AP|s__	StressYes	1.20623	0.181775	6.63582	4.87437e-07	4.06198e-06	TRUE
s__Parasutterella gallistercoris	StressYes	1.16865	0.194649	6.00391	5.11458e-07	4.1556e-06	TRUE
s__Lachnospira sp000436535	StressYes	-1.05051	0.201758	-5.20676	5.37727e-07	4.26247e-06	TRUE
s__Prevotella copri	StressYes	-1.66769	0.2777	-6.00536	5.59713e-07	4.33112e-06	TRUE
g__Faecalibacillus|s__	StressYes	1.05585	0.17866	5.90983	6.91042e-07	5.22299e-06	TRUE
s__Bacteroides_H uniformis	StressYes	0.88682	0.174654	5.07757	7.78023e-07	5.67565e-06	TRUE
s__WQUU01 sp009781925	StressYes	1.29268	0.18697	6.91382	7.85859e-07	5.67565e-06	TRUE
g__CAJLXD01|s__	StressYes	-1.213	0.232789	-5.21073	1.02757e-06	7.23278e-06	TRUE
s__Alistipes_A_871400 finegoldii	StressYes	1.03596	0.203819	5.08276	1.04597e-06	7.23278e-06	TRUE
f__DSM-8532|g__|s__	StressYes	1.17476	0.19432	6.04548	1.40604e-06	9.52006e-06	TRUE
g__Ruminococcus_B|__	StressYes	-1.16327	0.186168	-6.2485	1.54735e-06	1.02631e-05	TRUE
s__Fimivivens sp900113995	StressYes	1.07787	0.187016	5.7635	1.74722e-06	1.13152e-05	TRUE
s__Negativibacillus massiliensis	StressYes	0.921235	0.18665	4.93564	1.77562e-06	1.13152e-05	TRUE
s__Bacteroides_H thetaiotaomicron	StressYes	0.886934	0.178822	4.95988	2.61205e-06	1.63253e-05	TRUE
c__Cyanobacteriia|__|__|__|__	StressYes	-0.921055	0.177607	-5.18593	2.95683e-06	1.81315e-05	TRUE
g__Lachnospira|s__	StressYes	-0.820695	0.169213	-4.85008	3.14632e-06	1.89362e-05	TRUE
s__Desulfovibrio_R_446353 fairfieldensis	StressYes	0.981582	0.185729	5.28503	3.54146e-06	2.09268e-05	TRUE
g__Agathobaculum|__	StressYes	1.02186	0.206759	4.9423	6.52761e-06	3.78834e-05	TRUE
g__RUG762|s__	StressYes	0.909039	0.175869	5.16885	6.90312e-06	3.93599e-05	TRUE
g__Clostridium_A|s__	StressYes	1.01773	0.179166	5.68037	8.77192e-06	4.9153e-05	TRUE
o__Christensenellales|__|__|__	StressYes	0.913652	0.200098	4.56602	1.432e-05	7.88815e-05	TRUE
s__Sellimonas intestinalis	StressYes	-0.828922	0.17789	-4.65975	1.61713e-05	8.75946e-05	TRUE
s__Alistipes_A_871404 ihumii	StressYes	0.858294	0.182227	4.71002	1.7729e-05	9.44576e-05	TRUE
s__Bacteroides_H nordii	StressYes	0.836924	0.183965	4.54937	2.56075e-05	0.000134233	TRUE
g__Akkermansia|__	StressYes	-0.994796	0.190121	-5.23243	2.62562e-05	0.000135356	TRUE
s__Dorea_A formicigenerans	StressYes	0.704832	0.162903	4.32668	2.66546e-05	0.000135356	TRUE
g__Bifidobacterium_388775|__	StressYes	-1.27364	0.29478	-4.32066	2.71367e-05	0.000135684	TRUE
f__CAG-508|g__|s__	StressYes	0.977859	0.229123	4.26783	4.17353e-05	0.000205515	TRUE
s__Parabacteroides_B_862066 faecis	StressYes	0.899008	0.187806	4.78689	4.96641e-05	0.000240908	TRUE
f__CAG-552|g__|s__	StressYes	-0.912899	0.202906	-4.49912	5.12163e-05	0.000242101	TRUE
g__Aequoribacter|s__	StressYes	0.824762	0.191565	4.30538	5.17701e-05	0.000242101	TRUE
s__Bifidobacterium catenulatum	StressYes	-0.944495	0.222129	-4.25201	5.21448e-05	0.000242101	TRUE
f__Desulfovibrionaceae|__|__	StressYes	-0.769755	0.182228	-4.22413	5.45865e-05	0.000249868	TRUE
s__BX12 sp902363595	StressYes	0.823435	0.180076	4.57271	6.10804e-05	0.00027571	TRUE
s__Ruminococcus_E sp003438075	StressYes	-0.817368	0.177676	-4.60033	8.2659e-05	0.000368003	TRUE
s__Mailhella massiliensis	StressYes	-0.691008	0.169093	-4.08655	8.96522e-05	0.000393743	TRUE
f__Butyricicoccaceae|g__|s__	StressYes	0.823007	0.182073	4.5202	9.60219e-05	0.000416095	TRUE
s__Phocaeicola_A_858004 vulgatus	StressYes	-0.850409	0.214813	-3.95884	0.000101038	0.00043207	TRUE
s__Alistipes_A_871404 indistinctus	StressYes	-0.747313	0.175506	-4.25804	0.000106614	0.000449995	TRUE
c__Gammaproteobacteria|__|__|__|__	StressYes	0.854293	0.217807	3.92225	0.000137303	0.000572095	TRUE
s__Bacteroides_H ovatus	StressYes	-0.722745	0.17475	-4.13588	0.000148542	0.000611089	TRUE
s__Bacteroides_H cellulosilyticus	StressYes	0.691421	0.180935	3.82138	0.000207413	0.000842616	TRUE
s__Ruminococcus_D bicirculans	StressYes	-0.798874	0.217554	-3.67207	0.000321952	0.00129178	TRUE
g__Ruthenibacterium|s__	StressYes	0.846953	0.239785	3.53213	0.000518012	0.0020531	TRUE
g__DTU012|s__	StressYes	0.795151	0.228008	3.48739	0.000597876	0.00234108	TRUE
o__Bacteroidales|__|__|__	StressYes	-0.663462	0.179562	-3.69489	0.000617476	0.00238904	TRUE
g__Blautia_A_141780|__	StressYes	0.663194	0.177585	3.73452	0.000667874	0.00255364	TRUE
s__UBA644 sp002299265	StressYes	0.747746	0.20276	3.68783	0.000704419	0.00266205	TRUE
s__Oxalobacter formigenes_B	StressYes	0.607033	0.173652	3.49568	0.000831094	0.00310466	TRUE
g__Lachnospira|__	StressYes	0.583536	0.173431	3.36467	0.000968787	0.00356833	TRUE
s__Agathobaculum sp900291975	StressYes	0.650648	0.178038	3.65455	0.000977173	0.00356833	TRUE
g__Pseudoflavonifractor_80958|s__	StressYes	-0.603814	0.177863	-3.39483	0.00101507	0.00366554	TRUE
s__Parabacteroides_B_862066 distasonis	StressYes	-0.624522	0.189388	-3.29758	0.00114689	0.00409603	TRUE
g__SFMI01|s__	StressYes	1.03377	0.314072	3.29152	0.00132374	0.00467627	TRUE
s__Odoribacter splanchnicus	StressYes	0.628935	0.193656	3.24769	0.00135166	0.00472356	TRUE
s__Alistipes_A_871400 onderdonkii	StressYes	0.874595	0.269032	3.25089	0.00136696	0.00472619	TRUE
s__Avispirillum sp011957885	StressYes	0.663438	0.18725	3.54305	0.00158456	0.00542087	TRUE
s__Lawsonibacter sp014287875	StressYes	0.549583	0.171701	3.20081	0.00192777	0.00652632	TRUE
g__Vescimonas|__	StressYes	0.59711	0.183541	3.25329	0.00225495	0.00755525	TRUE
s__Limivicinus sp002320035	StressYes	-0.567868	0.184337	-3.08059	0.00235659	0.00781522	TRUE
g__Lacticaseibacillus|__	StressYes	0.602994	0.19419	3.10517	0.00253535	0.00832312	TRUE
s__Butyribacter sp003529475	StressYes	0.605342	0.196585	3.07929	0.00263134	0.00855184	TRUE
s__Megasphaera_A_38685 massiliensis	StressYes	0.602742	0.186524	3.23144	0.00273513	0.00880116	TRUE
g__Veillonella_A|__	StressYes	0.649537	0.211511	3.07093	0.00294813	0.00939354	TRUE
s__Bacteroides_H faecis	StressYes	0.58263	0.188582	3.08953	0.00346893	0.0108623	TRUE
s__Parabacteroides_B_862066 merdae	StressYes	0.495479	0.167596	2.95639	0.00350724	0.0108623	TRUE
s__Merdibacter massiliensis	StressYes	0.729542	0.243529	2.99572	0.00350934	0.0108623	TRUE
g__Roseburia|__	StressYes	-0.690246	0.237176	-2.91027	0.00399106	0.0122315	TRUE
s__Alistipes_A_871400 senegalensis	StressYes	-0.497861	0.169711	-2.93358	0.004027	0.0122315	TRUE
s__UBA1259 sp900320065	StressYes	0.6108	0.195194	3.1292	0.00455638	0.01368	TRUE
s__CAG-1427 sp000435675	StressYes	-0.58969	0.205134	-2.87466	0.00458806	0.01368	TRUE
f__Coprobacillaceae|g__|s__	StressYes	0.586382	0.202703	2.89281	0.00475498	0.0140488	TRUE
s__Blautia_A_141781 massiliensis	StressYes	-0.522693	0.17571	-2.97474	0.00507369	0.0148554	TRUE
s__Oliverpabstia faecicola	StressYes	0.477369	0.16996	2.80871	0.0056651	0.0164389	TRUE
s__Hydrogeniiclostridium mannosilyticum	StressYes	0.514043	0.177668	2.89328	0.00614252	0.0176665	TRUE
s__QAMM01 sp900552945	StressYes	-0.565523	0.186954	-3.02493	0.0064437	0.0183702	TRUE
s__Monoglobus pectinilyticus	StressYes	-0.51866	0.183532	-2.826	0.0069513	0.019645	TRUE
s__Enterocloster lavalensis	StressYes	-0.508702	0.178524	-2.84949	0.00703445	0.0197086	TRUE
g__Lawsonibacter|__	StressYes	0.48071	0.176934	2.71689	0.00758187	0.0210607	TRUE
c__Bacilli|__|__|__|__	StressYes	-0.523607	0.192717	-2.71698	0.00824568	0.0227105	TRUE
c__Clostridia_258483|__|__|__|__	StressYes	-0.554954	0.209386	-2.65039	0.00871056	0.0237893	TRUE
s__Paraprevotella clara	StressYes	-0.502027	0.186971	-2.68506	0.00885507	0.0239825	TRUE
g__Eubacterium_G|s__	StressYes	0.496065	0.185154	2.6792	0.00947334	0.0254449	TRUE
o__Lachnospirales|f__|g__|s__	StressYes	0.479571	0.181071	2.64852	0.00973692	0.0258753	TRUE
s__Alistipes_A_871400 putredinis	StressYes	0.437179	0.167426	2.61118	0.0097928	0.0258753	TRUE
s__Butyribacter intestini	StressYes	0.445275	0.170458	2.61223	0.0100799	0.0264191	TRUE
f__Acutalibacteraceae|g__|s__	StressYes	0.644263	0.246116	2.61772	0.0104389	0.0269612	TRUE
g__Anaerotruncus|s__	StressYes	0.46529	0.179287	2.59523	0.0104526	0.0269612	TRUE
g__Faecousia|s__	StressYes	-0.551762	0.206403	-2.67323	0.010913	0.027927	TRUE
s__Ruminococcus_C_58660 callidus	StressYes	0.472488	0.18146	2.60382	0.0114114	0.0289744	TRUE
g__CAG-793|s__	StressYes	-0.456909	0.179156	-2.55034	0.0137465	0.0346326	TRUE
s__CAG-41 sp001941225	StressYes	-0.569111	0.229583	-2.47889	0.0139339	0.0348348	TRUE
s__Eubacterium_J plexicaudatum	StressYes	0.472849	0.191435	2.47002	0.0149785	0.0371605	TRUE
s__Limivivens sp900066135	StressYes	-0.425554	0.172057	-2.47332	0.0158898	0.0391226	TRUE
s__Lawsonibacter sp000177015	StressYes	-0.407852	0.168046	-2.42703	0.0162927	0.039813	TRUE
f__Anaerovoracaceae|__|__	StressYes	0.46037	0.188982	2.43605	0.0172556	0.0418512	TRUE
f__Eggerthellaceae|__|__	StressYes	-0.51242	0.212607	-2.41017	0.0177184	0.0426553	TRUE
s__Mediterraneibacter_A_155507 cottocaccae	StressYes	-0.481546	0.199347	-2.41562	0.0181773	0.0431769	TRUE
g__Bacteroides_H|__	StressYes	-0.447248	0.188136	-2.37727	0.0182007	0.0431769	TRUE
g__Lactococcus_A_346120|__	StressYes	0.459188	0.195991	2.34291	0.0211349	0.0497741	TRUE
s__Adlercreutzia equolifaciens	StressYes	-0.415825	0.182211	-2.2821	0.02351	0.0549694	FALSE
g__Intestinibacter|s__	StressYes	0.42096	0.182629	2.30501	0.0244199	0.0566891	FALSE
p__Bacteroidota|__|__|__|__	StressYes	0.398346	0.17621	2.26063	0.0278355	0.0641598	FALSE
g__Vescimonas|s__	StressYes	-0.421821	0.188017	-2.24352	0.0285666	0.0653814	FALSE
s__CAG-269 sp000431335	StressYes	-0.41004	0.190977	-2.14707	0.0335359	0.0757031	FALSE
s__Agathobaculum desmolans	StressYes	-0.381785	0.174462	-2.18836	0.0335423	0.0757031	FALSE
s__Bifidobacterium longum	StressYes	0.544423	0.25665	2.12127	0.0353319	0.0791922	FALSE
s__Desulfovibrio_R_446353 piger_A	StressYes	-0.340569	0.163232	-2.08642	0.0394106	0.0874719	FALSE
s__Bacteroides_H finegoldii	StressYes	-0.397426	0.187714	-2.11719	0.0395642	0.0874719	FALSE
g__UBA1417|s__	StressYes	-0.369013	0.175601	-2.10143	0.0409916	0.0900154	FALSE
s__Lachnospira eligens	StressYes	-0.393708	0.192724	-2.04285	0.0424701	0.0926362	FALSE
s__Anaerotignum faecicola	StressYes	-0.342452	0.167487	-2.04465	0.0429718	0.0926992	FALSE
c__Clostridia_258483|o__|f__|g__|s__	StressYes	-0.415966	0.197181	-2.10956	0.0430695	0.0926992	FALSE
f__UBA1242|g__|s__	StressYes	-0.38632	0.189803	-2.03537	0.0450431	0.0963092	FALSE
s__Faecalibacterium prausnitzii_C_71351	StressYes	0.377383	0.187951	2.00788	0.0459254	0.0972398	FALSE
s__Alistipes_A_871400 sp002362235	StressYes	-0.4123	0.203809	-2.02297	0.0460767	0.0972398	FALSE
s__Fusicatenibacter saccharivorans	StressYes	0.348856	0.175143	1.99184	0.0477032	0.100023	FALSE
s__Angelakisella massiliensis	StressYes	0.522068	0.260501	2.00409	0.049046	0.102179	FALSE
g__Eisenbergiella|s__	StressYes	0.368567	0.180647	2.04026	0.0499215	0.103341	FALSE
g__Borkfalkia|s__	StressYes	-0.449474	0.229654	-1.95718	0.0516392	0.10622	FALSE
s__UBA737 sp900547445	StressYes	-0.356367	0.182075	-1.95725	0.0588205	0.120231	FALSE
o__Oscillospirales|__|__|__	StressYes	0.378406	0.199196	1.89967	0.060828	0.123557	FALSE
f__Ruminococcaceae|__|__	StressYes	0.402293	0.213282	1.8862	0.0618576	0.124868	FALSE
g__Turicibacter|__	StressYes	0.354965	0.183054	1.93913	0.0634099	0.127211	FALSE
s__CAG-217 sp000436335	StressYes	-0.347302	0.183885	-1.88868	0.0639379	0.127484	FALSE
s__Coprococcus_A_187866 catus	StressYes	0.332155	0.179332	1.85218	0.0660193	0.130831	FALSE
g__Streptococcus|__	StressYes	-0.367183	0.199576	-1.83981	0.0671614	0.132288	FALSE
s__Eggerthella lenta	StressYes	0.325629	0.177433	1.83522	0.0690802	0.135247	FALSE
g__Gemmiger_A_73129|__	StressYes	-0.335335	0.184107	-1.82142	0.0698312	0.135893	FALSE
s__Anaerostipes faecalis	StressYes	0.345038	0.189511	1.82067	0.0702464	0.135893	FALSE
o__Coriobacteriales|f__|g__|s__	StressYes	0.33581	0.184731	1.81783	0.0716265	0.137234	FALSE
s__Coprobacter fastidiosus	StressYes	0.325491	0.179338	1.81496	0.071784	0.137234	FALSE
s__Copromorpha sp900066305	StressYes	0.342577	0.197208	1.73714	0.0864142	0.164238	FALSE
s__Vescimonas coprocola	StressYes	0.315999	0.184177	1.71573	0.0889039	0.167987	FALSE
s__Ligilactobacillus aviarius	StressYes	-0.313269	0.183514	-1.70705	0.0905833	0.170171	FALSE
g__COE1|s__	StressYes	-0.298526	0.174449	-1.71125	0.0922005	0.172214	FALSE
s__Mediterraneibacter_A_155507 torques	StressYes	0.316297	0.187044	1.69103	0.0956957	0.17772	FALSE
s__Ruthenibacterium lactatiformans	StressYes	0.361128	0.216248	1.66997	0.0967335	0.178627	FALSE
s__Dialister invisus	StressYes	0.373094	0.223612	1.66849	0.0974226	0.178883	FALSE
s__Anaeromassilibacillus senegalensis	StressYes	-0.331654	0.196939	-1.68404	0.0999628	0.182516	FALSE
g__Tidjanibacter|s__	StressYes	-0.323055	0.195896	-1.64911	0.102085	0.18535	FALSE
f__Oscillospiraceae_88309|__|__	StressYes	-0.434776	0.266055	-1.63416	0.103637	0.187123	FALSE
g__DTU014|s__	StressYes	0.322214	0.197283	1.63326	0.109393	0.196424	FALSE
s__Agathobaculum butyriciproducens	StressYes	-0.313085	0.197602	-1.58442	0.114547	0.204548	FALSE
s__Blautia_A_141781 luti	StressYes	0.277247	0.176218	1.57332	0.117082	0.207848	FALSE
g__UBA5905|__	StressYes	0.292923	0.184844	1.5847	0.117674	0.207848	FALSE
g__Merdisoma|s__	StressYes	-0.267817	0.169872	-1.57658	0.11879	0.208684	FALSE
s__Phascolarctobacterium_A faecium	StressYes	0.577895	0.372361	1.55198	0.122132	0.213402	FALSE
s__Blautia_A_141781 obeum	StressYes	0.362405	0.23399	1.54881	0.123109	0.21396	FALSE
g__Acutalibacter|s__	StressYes	-0.281718	0.182352	-1.54491	0.125916	0.217674	FALSE
f__Ruminococcaceae|g__|s__	StressYes	-0.282887	0.182306	-1.55171	0.127439	0.219142	FALSE
d__Bacteria	StressYes	-0.349298	0.232104	-1.50493	0.133791	0.228853	FALSE
g__Ga6A1|s__	StressYes	-0.272042	0.181703	-1.49718	0.138488	0.235647	FALSE
s__Roseburia inulinivorans	StressYes	-0.264666	0.176711	-1.49773	0.144317	0.244286	FALSE
s__Eubacterium_R faecavium	StressYes	-0.26802	0.178699	-1.49984	0.148542	0.250135	FALSE
g__Pauljensenia|s__	StressYes	0.261533	0.177975	1.4695	0.154171	0.258275	FALSE
s__Gemmiger_A_73129 qucibialis	StressYes	-0.26695	0.189609	-1.4079	0.160707	0.267109	FALSE
f__CAG-74|g__|s__	StressYes	0.323146	0.22927	1.40946	0.161087	0.267109	FALSE
s__Bacteroides_H fragilis	StressYes	0.277155	0.197847	1.40086	0.162533	0.268138	FALSE
s__UBA1394 sp900066845	StressYes	-0.27092	0.197288	-1.37322	0.173946	0.285518	FALSE
s__Butyricimonas paravirosa	StressYes	0.264345	0.189708	1.39344	0.175287	0.286272	FALSE
g__Escherichia_710834|__	StressYes	0.330409	0.24374	1.35558	0.176475	0.286772	FALSE
s__Faecousia sp000434635	StressYes	0.352929	0.262685	1.34355	0.180386	0.291668	FALSE
g__Eubacterium_F|__	StressYes	-0.247418	0.184685	-1.33968	0.18216	0.29308	FALSE
s__Eubacterium_R sp000436835	StressYes	-0.225489	0.170808	-1.32013	0.190337	0.304726	FALSE
g__Holdemania|__	StressYes	0.231769	0.177016	1.30931	0.19267	0.306949	FALSE
g__Phocea|s__	StressYes	0.248179	0.190718	1.30129	0.194704	0.308677	FALSE
g__Pelethenecus|s__	StressYes	-0.246375	0.192634	-1.27898	0.203199	0.320581	FALSE
s__Butyricicoccus_A_77030 pullicaecorum	StressYes	-0.251603	0.199976	-1.25816	0.212833	0.334159	FALSE
g__Eubacterium_I|__	StressYes	0.240365	0.191955	1.25219	0.21479	0.335266	FALSE
g__UBA5905|s__	StressYes	-0.23442	0.188622	-1.24281	0.215602	0.335266	FALSE
g__Onthomonas|s__	StressYes	0.262617	0.219473	1.19658	0.233849	0.361909	FALSE
s__Anaerotruncus massiliensis_A	StressYes	0.217943	0.18145	1.20112	0.238255	0.365081	FALSE
s__Peptococcus niger	StressYes	0.225482	0.190248	1.1852	0.238424	0.365081	FALSE
s__Anaeromassilibacillus sp001305115	StressYes	0.214835	0.181519	1.18354	0.239269	0.365081	FALSE
g__Clostridium_T|__	StressYes	0.239797	0.2082	1.15176	0.251962	0.382653	FALSE
s__Dysosmobacter sp000403435	StressYes	-0.246899	0.217951	-1.13282	0.258606	0.390916	FALSE
f__QAKW01|g__|s__	StressYes	-0.199858	0.181458	-1.1014	0.281214	0.421788	FALSE
f__Christensenellaceae|g__|s__	StressYes	-0.194858	0.179565	-1.08517	0.281624	0.421788	FALSE
g__Phocaeicola_A_858004|__	StressYes	0.190365	0.179097	1.06292	0.297979	0.444235	FALSE
s__SFLA01 sp004553575	StressYes	0.217934	0.21099	1.03291	0.30693	0.45549	FALSE
f__Enterococcaceae|__|__	StressYes	-0.189293	0.185947	-1.01799	0.312399	0.461498	FALSE
g__Hydrogeniiclostridium|s__	StressYes	-0.205728	0.206904	-0.994319	0.322102	0.47368	FALSE
g__Haemophilus_D_735815|__	StressYes	-0.202344	0.201513	-1.00413	0.325335	0.47434	FALSE
s__Dysosmobacter welbionis	StressYes	0.186847	0.189637	0.98529	0.32547	0.47434	FALSE
s__Turicibacter bilis	StressYes	0.194534	0.200081	0.972277	0.333213	0.483144	FALSE
s__Prevotella disiens	StressYes	0.182762	0.185212	0.986771	0.334484	0.483144	FALSE
s__Gemmiger_A_73129 formicilis_72321	StressYes	0.23795	0.247308	0.962164	0.337663	0.483639	FALSE
f__CAG-508|__|__	StressYes	-0.199097	0.206437	-0.964445	0.337803	0.483639	FALSE
g__Faecalibacillus|__	StressYes	-0.172001	0.186094	-0.924267	0.356731	0.508498	FALSE
f__Anaerotignaceae|g__|s__	StressYes	0.160892	0.181832	0.884842	0.378386	0.53701	FALSE
g__Avispirillum|s__	StressYes	-0.172457	0.194382	-0.887208	0.381388	0.537449	FALSE
g__CAG-1024|s__	StressYes	-0.152934	0.174467	-0.876579	0.383591	0.537449	FALSE
g__Merdimonas|__	StressYes	-0.157415	0.177751	-0.885594	0.383656	0.537449	FALSE
s__Akkermansia sp001580195	StressYes	0.250295	0.290569	0.861394	0.390193	0.544261	FALSE
s__Ligilactobacillus salivarius	StressYes	-0.158152	0.184654	-0.856478	0.393218	0.546137	FALSE
s__Bittarella massiliensis	StressYes	-0.147988	0.17371	-0.851926	0.397587	0.549855	FALSE
s__Alistipes_A_871400 communis	StressYes	0.143274	0.173141	0.827501	0.409259	0.561499	FALSE
s__Scatocola faecipullorum	StressYes	0.137944	0.166587	0.82806	0.409462	0.561499	FALSE
g__Ruminococcus_E|__	StressYes	-0.134001	0.167455	-0.800223	0.425217	0.580654	FALSE
s__Lawsonibacter asaccharolyticus	StressYes	-0.13865	0.175549	-0.78981	0.430584	0.585522	FALSE
s__Phocea massiliensis	StressYes	0.150974	0.192223	0.785412	0.434862	0.588876	FALSE
g__Romboutsia_D|__	StressYes	-0.171373	0.221488	-0.773736	0.440304	0.593772	FALSE
s__Blautia_A_141781 faecis	StressYes	-0.125173	0.164551	-0.760693	0.448686	0.601506	FALSE
g__Anaerobutyricum|__	StressYes	-0.151181	0.199625	-0.757326	0.449741	0.601506	FALSE
s__Copromonas sp000435795	StressYes	0.128815	0.172405	0.747165	0.455972	0.60734	FALSE
f__Anaerovoracaceae|g__|s__	StressYes	0.142974	0.194477	0.735172	0.46326	0.614528	FALSE
s__Fournierella massiliensis	StressYes	-0.133146	0.19242	-0.691958	0.493804	0.652383	FALSE
s__Coprococcus_A_121497 eutactus	StressYes	0.120792	0.176273	0.685256	0.497235	0.653867	FALSE
f__CAG-138|g__|s__	StressYes	0.124943	0.183064	0.68251	0.49895	0.653867	FALSE
g__Collinsella|__	StressYes	-0.175558	0.264099	-0.664743	0.507025	0.66178	FALSE
g__SFDB01|s__	StressYes	0.123365	0.185843	0.663809	0.509443	0.662276	FALSE
s__Mediterraneibacter_A_155507 lactaris	StressYes	0.113173	0.181057	0.625066	0.533067	0.690227	FALSE
s__Anaerotruncus colihominis	StressYes	-0.118049	0.198409	-0.594981	0.552638	0.712728	FALSE
s__UBA1417 sp003531055	StressYes	-0.148708	0.261189	-0.569351	0.569718	0.731851	FALSE
s__Alistipes_A_871400 shahii	StressYes	0.11265	0.199012	0.566046	0.572289	0.732259	FALSE
f__Lachnospiraceae|__|__	StressYes	0.0845246	0.155523	0.543487	0.587279	0.748492	FALSE
f__Acutalibacteraceae|__|__	StressYes	0.107368	0.210121	0.51098	0.610398	0.77492	FALSE
s__Bacteroides_H caccae	StressYes	0.0974955	0.202274	0.481997	0.630375	0.791872	FALSE
g__Intestinibacillus|__	StressYes	0.0850498	0.176127	0.48289	0.631056	0.791872	FALSE
g__Eubacterium_G|__	StressYes	0.0890042	0.183557	0.484885	0.631061	0.791872	FALSE
s__Eubacterium_G sp000434315	StressYes	0.083265	0.179056	0.465022	0.644262	0.804136	FALSE
s__Phocaeicola_A_858004 massiliensis	StressYes	0.0919385	0.199324	0.461251	0.645783	0.804136	FALSE
s__UMGS1071 sp900548305	StressYes	-0.0769158	0.175705	-0.437756	0.663448	0.82298	FALSE
s__Frisingicoccus caecimuris	StressYes	-0.0796714	0.185727	-0.42897	0.670038	0.827994	FALSE
g__Faecalibacterium|s__	StressYes	0.0753532	0.189545	0.397548	0.691337	0.851077	FALSE
s__UBA5905 sp002437905	StressYes	-0.0623344	0.172891	-0.360542	0.719127	0.881948	FALSE
f__Enterobacteriaceae_A|__|__	StressYes	0.0782341	0.21929	0.356761	0.722661	0.882288	FALSE
s__Collinsella stercoris	StressYes	-0.0689977	0.194867	-0.354075	0.724833	0.882288	FALSE
g__Pseudobutyricicoccus|s__	StressYes	0.0613294	0.17631	0.347849	0.729028	0.884082	FALSE
g__Clostridium_A|__	StressYes	0.060121	0.183507	0.327622	0.743649	0.89846	FALSE
s__Butyricimonas faecihominis	StressYes	0.0524342	0.168405	0.311357	0.75614	0.907396	FALSE
s__Enterenecus faecium	StressYes	-0.0547145	0.175687	-0.311432	0.756628	0.907396	FALSE
g__Enterocloster|__	StressYes	0.050007	0.182	0.274763	0.784189	0.935155	FALSE
g__Dysosmobacter|__	StressYes	-0.0502799	0.184021	-0.27323	0.78553	0.935155	FALSE
g__Bariatricus|__	StressYes	-0.0391111	0.16099	-0.242941	0.808362	0.958824	FALSE
s__Barnesiella intestinihominis	StressYes	-0.0407984	0.182309	-0.223787	0.823266	0.972951	FALSE
g__Faecalibacterium|__	StressYes	-0.0637506	0.303504	-0.210048	0.833819	0.974608	FALSE
s__Intestinimonas massiliensis	StressYes	-0.038279	0.182754	-0.209457	0.834757	0.974608	FALSE
s__Faecalibacterium sp002160895	StressYes	0.0593446	0.285966	0.207523	0.835779	0.974608	FALSE
f__Lachnospiraceae|g__|s__	StressYes	0.0369505	0.17899	0.206439	0.836663	0.974608	FALSE
s__Anaerobutyricum hallii	StressYes	0.0345626	0.177772	0.194421	0.84615	0.982138	FALSE
s__Borkfalkia ceftriaxoniphila	StressYes	0.03565	0.189728	0.187901	0.851148	0.984424	FALSE
g__Lawsonibacter|s__	StressYes	0.0347709	0.194334	0.178923	0.858233	0.989098	FALSE
s__Fimenecus sp000432435	StressYes	-0.0536279	0.307852	-0.1742	0.861969	0.989894	FALSE
s__Evtepia gabavorous	StressYes	-0.0255832	0.188705	-0.135573	0.892289	1	FALSE
g__Anaerofilum_74150|s__	StressYes	0.023376	0.177494	0.1317	0.89567	1	FALSE
g__CAG-349|s__	StressYes	-0.0265327	0.203786	-0.130198	0.896728	1	FALSE
g__Lactobacillus|__	StressYes	-0.0252061	0.200986	-0.125412	0.900309	1	FALSE
s__Copromonas sp900066535	StressYes	-0.025068	0.199878	-0.125416	0.900337	1	FALSE
o__Lachnospirales|__|__|__	StressYes	-0.02163	0.178221	-0.121367	0.904502	1	FALSE
s__Paludicola psychrotolerans	StressYes	-0.023369	0.200596	-0.116498	0.907468	1	FALSE
s__ER4 sp000765235	StressYes	-0.0182901	0.185474	-0.0986127	0.921558	1	FALSE
s__Haemophilus_D_735815 parainfluenzae_K_735050	StressYes	-0.0170164	0.20042	-0.0849034	0.932942	1	FALSE
g__Erysipelatoclostridium|__	StressYes	0.0162637	0.204427	0.0795575	0.93679	1	FALSE
s__Enterocloster sp000431375	StressYes	0.0142657	0.185189	0.077033	0.938699	1	FALSE
s__UMGS1375 sp900066615	StressYes	-0.0119948	0.161296	-0.0743653	0.940844	1	FALSE
g__RUG13077|s__	StressYes	0.0119969	0.185724	0.0645953	0.948664	1	FALSE
s__Clostridium ramosum	StressYes	-0.00307467	0.178691	-0.0172066	0.986408	1	FALSE
g__Blautia_A_141781|__	StressYes	0.000298184	0.250521	0.00119025	0.999051	1	FALSE
s__Ruminiclostridium_E siraeum	StressYes	-0.000212279	0.320593	-0.000662144	0.999473	1	FALSE
g__Anaerostipes|__	StressYes	NA	NA	NA	1	1	FALSE
g__Ruminococcus_D|__	StressYes	NA	NA	NA	1	1	FALSE
g__Alistipes_A_871400|s__	StressYes	NA	NA	NA	1	1	FALSE
g__Intestinibacillus|s__	StressYes	NA	NA	NA	1	1	FALSE
g__Catenibacterium|s__	StressYes	NA	NA	NA	1	1	FALSE
g__Stercorousia|s__	StressYes	NA	NA	NA	1	1	FALSE
o__UBA1551|f__|g__|s__	StressYes	NA	NA	NA	1	1	FALSE
s__14-2 sp001940225	StressYes	NA	NA	NA	1	1	FALSE
s__AM51-8 sp003478275	StressYes	NA	NA	NA	1	1	FALSE
s__Blautia_A_141781 hydrogenotrophica	StressYes	NA	NA	NA	1	1	FALSE
s__CAG-177 sp003538135	StressYes	NA	NA	NA	1	1	FALSE
s__CAG-196 sp002102975	StressYes	NA	NA	NA	1	1	FALSE
s__Clostridium_N_143832 hylemonae	StressYes	NA	NA	NA	1	1	FALSE
s__Holdemanella biformis	StressYes	NA	NA	NA	1	1	FALSE
s__Limisoma sp900548875	StressYes	NA	NA	NA	1	1	FALSE
s__Megamonas funiformis	StressYes	NA	NA	NA	1	1	FALSE
s__Megasphaera_A_38565 stantonii	StressYes	NA	NA	NA	1	1	FALSE
s__Merdousia sp000438015	StressYes	NA	NA	NA	1	1	FALSE
s__Methanobrevibacter_A smithii_A_1174	StressYes	NA	NA	NA	1	1	FALSE
s__Parasutterella excrementihominis	StressYes	NA	NA	NA	1	1	FALSE
s__Prevotella salivae	StressYes	NA	NA	NA	1	1	FALSE
s__Prevotella sp902801425	StressYes	NA	NA	NA	1	1	FALSE
s__Ruminococcus_C_58660 sp000433635	StressYes	NA	NA	NA	1	1	FALSE
s__Slackia_A isoflavoniconvertens	StressYes	NA	NA	NA	1	1	FALSE
s__Sutterella wadsworthensis_A_565807	StressYes	NA	NA	NA	1	1	FALSE
s__Sutterella wadsworthensis_A_565869	StressYes	NA	NA	NA	1	1	FALSE

## Sheet: ANCOMBC2-Anxiety
taxon	term	beta	se	W	pval	qval	diff_abn
s__CAG-177 sp003538135	AnxietyYes	2.73922	0.0573755	47.742	9.53353e-33	3.0984e-30	TRUE
g__Catenibacterium|s__	AnxietyYes	-2.81352	0.0531419	-52.9434	8.09947e-29	1.31616e-26	TRUE
s__Slackia_A isoflavoniconvertens	AnxietyYes	2.29648	0.0579615	39.6207	8.3268e-27	9.0207e-25	TRUE
s__Angelakisella massiliensis	AnxietyYes	-1.96059	0.122557	-15.9974	9.64228e-25	7.83435e-23	TRUE
s__Butyribacter sp001916135	AnxietyYes	1.42476	0.0485189	29.3652	5.00771e-22	3.25501e-20	TRUE
s__Victivallis lenta	AnxietyYes	-1.36421	0.0513348	-26.5748	7.57273e-20	4.1019e-18	TRUE
s__Bacteroides_H faecis	AnxietyYes	0.774747	0.0514002	15.0728	5.47398e-19	2.54149e-17	TRUE
g__Faecalibacillus|s__	AnxietyYes	0.974648	0.0632056	15.4203	3.45831e-18	1.40494e-16	TRUE
s__Clostridium_N_143832 hylemonae	AnxietyYes	1.53717	0.0593426	25.9034	5.63488e-18	2.03482e-16	TRUE
s__Alistipes_A_871404 indistinctus	AnxietyYes	0.80645	0.0600081	13.439	3.52739e-17	1.1464e-15	TRUE
s__Parasutterella gallistercoris	AnxietyYes	1.43685	0.102614	14.0025	8.47883e-17	2.50511e-15	TRUE
s__Megasphaera_A_38685 massiliensis	AnxietyYes	1.12912	0.0799581	14.1214	8.75296e-16	2.37059e-14	TRUE
s__Eubacterium_R sp000436835	AnxietyYes	-0.759702	0.0786499	-9.65929	2.50227e-15	6.25568e-14	TRUE
s__Holdemanella biformis	AnxietyYes	0.841006	0.0526957	15.9597	2.84186e-15	6.59718e-14	TRUE
g__Ruminococcus_D|__	AnxietyYes	1.01544	0.0608298	16.6932	4.57309e-15	9.90837e-14	TRUE
s__Parabacteroides_B_862066 goldsteinii	AnxietyYes	0.923481	0.0670232	13.7785	1.63864e-14	3.17631e-13	TRUE
g__CAG-793|s__	AnxietyYes	0.740274	0.0702623	10.5359	1.66145e-14	3.17631e-13	TRUE
s__Phocaeicola_A_858004 massiliensis	AnxietyYes	0.99327	0.10812	9.18669	2.0505e-14	3.70229e-13	TRUE
s__Bacteroides_H finegoldii	AnxietyYes	0.759043	0.07069	10.7376	3.06406e-14	5.24116e-13	TRUE
c__Clostridia_258483|o__|f__|g__|s__	AnxietyYes	-0.859364	0.0659474	-13.031	4.07193e-14	6.61689e-13	TRUE
s__Alistipes_A_871400 excrementavium	AnxietyYes	1.71572	0.137022	12.5215	1.15783e-13	1.79189e-12	TRUE
g__Blautia_A_141780|__	AnxietyYes	0.684041	0.0604441	11.3169	3.02441e-13	4.46787e-12	TRUE
g__Ga6A1|s__	AnxietyYes	0.622799	0.0708094	8.79543	3.29068e-13	4.64987e-12	TRUE
g__COE1|s__	AnxietyYes	0.768798	0.083208	9.23947	3.91146e-13	5.29677e-12	TRUE
f__Ruminococcaceae|g__|s__	AnxietyYes	1.06141	0.108349	9.79621	6.19801e-13	8.05741e-12	TRUE
s__Avispirillum sp011957885	AnxietyYes	0.919633	0.0693435	13.262	8.18008e-13	1.02251e-11	TRUE
s__Alistipes_A_871400 onderdonkii	AnxietyYes	1.01985	0.133565	7.6356	1.16345e-12	1.40045e-11	TRUE
f__DSM-8532|g__|s__	AnxietyYes	0.781077	0.0669604	11.6648	1.79768e-12	2.0866e-11	TRUE
g__RUG762|s__	AnxietyYes	0.657449	0.0659671	9.96631	2.12855e-12	2.38544e-11	TRUE
g__Clostridium_A|s__	AnxietyYes	0.703449	0.0540882	13.0056	4.36347e-12	4.58773e-11	TRUE
f__Coprobacillaceae|__|__	AnxietyYes	-0.804126	0.0834963	-9.63068	4.37599e-12	4.58773e-11	TRUE
s__Acidaminococcus intestini	AnxietyYes	0.995772	0.0994612	10.0117	8.2233e-12	8.35179e-11	TRUE
s__Clostridium ramosum	AnxietyYes	0.646544	0.0549748	11.7607	1.10477e-11	1.08803e-10	TRUE
f__Acutalibacteraceae|__|__	AnxietyYes	0.765942	0.102142	7.4988	1.8307e-11	1.74994e-10	TRUE
s__Eubacterium_R faecavium	AnxietyYes	0.67815	0.052758	12.854	2.02854e-11	1.88365e-10	TRUE
f__CAG-508|__|__	AnxietyYes	-0.663358	0.0852671	-7.77977	2.50998e-11	2.26596e-10	TRUE
s__AM51-8 sp003478275	AnxietyYes	-0.620101	0.0522048	-11.8783	2.70829e-11	2.3789e-10	TRUE
s__Megamonas funiformis	AnxietyYes	-0.942584	0.112495	-8.37888	2.79071e-11	2.38679e-10	TRUE
g__Acutalibacter|s__	AnxietyYes	0.506191	0.0668305	7.57425	3.21831e-11	2.68193e-10	TRUE
f__Eggerthellaceae|__|__	AnxietyYes	-0.905543	0.12247	-7.39402	3.92472e-11	3.18884e-10	TRUE
s__UBA737 sp900547445	AnxietyYes	-0.630277	0.065854	-9.57082	4.7999e-11	3.8048e-10	TRUE
f__CAG-552|g__|s__	AnxietyYes	-0.709604	0.0816815	-8.68746	5.15339e-11	3.98774e-10	TRUE
s__Agathobaculum sp900291975	AnxietyYes	-0.737181	0.0765553	-9.62939	1.09435e-10	8.27123e-10	TRUE
s__Longicatena caecimuris	AnxietyYes	0.631511	0.0575272	10.9776	1.27888e-10	9.4463e-10	TRUE
g__Lachnospira|s__	AnxietyYes	0.510432	0.0739349	6.9038	1.4677e-10	1.06001e-09	TRUE
s__Methanobrevibacter_A smithii_A_1174	AnxietyYes	-0.539394	0.0504177	-10.6985	2.10669e-10	1.48842e-09	TRUE
s__Bacteroides_H nordii	AnxietyYes	0.466307	0.0616562	7.56302	2.26993e-10	1.56963e-09	TRUE
s__CAG-314 sp900551395	AnxietyYes	0.530473	0.0623286	8.5109	3.06402e-10	2.0746e-09	TRUE
s__Enterocloster lavalensis	AnxietyYes	0.441573	0.0529556	8.33854	4.11947e-10	2.7323e-09	TRUE
s__Copromonas sp000435795	AnxietyYes	0.648618	0.0979626	6.62108	4.26492e-10	2.7722e-09	TRUE
s__Haemophilus_D_735815 parainfluenzae_K_735050	AnxietyYes	-0.684511	0.0747955	-9.15176	6.55964e-10	4.18017e-09	TRUE
s__Parabacteroides_B_862066 faecis	AnxietyYes	-0.536617	0.060246	-8.90709	1.1612e-09	7.25749e-09	TRUE
g__SFMI01|s__	AnxietyYes	-1.34957	0.204047	-6.614	1.23347e-09	7.56375e-09	TRUE
s__Intestinimonas massiliensis	AnxietyYes	0.521771	0.0744306	7.01017	1.78558e-09	1.07466e-08	TRUE
o__Bacteroidales|__|__|__	AnxietyYes	-0.639904	0.0865015	-7.3976	3.43396e-09	2.02916e-08	TRUE
g__UBA5905|__	AnxietyYes	0.418126	0.0618299	6.76251	3.78858e-09	2.19873e-08	TRUE
g__Parasutterella|__	AnxietyYes	0.805502	0.129079	6.24039	8.17156e-09	4.61189e-08	TRUE
s__Tidjanibacter inops_A	AnxietyYes	-0.579479	0.0630134	-9.19613	8.23044e-09	4.61189e-08	TRUE
s__WQUU01 sp009781925	AnxietyYes	0.52127	0.0568382	9.17113	8.62008e-09	4.74835e-08	TRUE
g__Ruminococcus_B|__	AnxietyYes	0.488962	0.0590091	8.28622	1.23058e-08	6.66564e-08	TRUE
g__Alistipes_A_871400|s__	AnxietyYes	0.412775	0.0658117	6.27206	1.29507e-08	6.89997e-08	TRUE
g__Eisenbergiella|s__	AnxietyYes	0.405544	0.0532844	7.61092	1.39697e-08	7.32284e-08	TRUE
s__Blautia_A_141781 hydrogenotrophica	AnxietyYes	0.440979	0.0499519	8.82809	1.63921e-08	8.45625e-08	TRUE
f__Muribaculaceae|__|__	AnxietyYes	-0.531798	0.0644499	-8.25134	1.81742e-08	9.22911e-08	TRUE
f__Butyricicoccaceae|g__|s__	AnxietyYes	0.454722	0.0610382	7.4498	3.2856e-08	1.6428e-07	TRUE
g__Ruminococcus_E|__	AnxietyYes	-0.434305	0.0737132	-5.89182	3.81757e-08	1.87986e-07	TRUE
s__14-2 sp001940225	AnxietyYes	0.336268	0.0486854	6.90696	5.03878e-08	2.44419e-07	TRUE
s__UBA1259 sp900320065	AnxietyYes	0.524585	0.0677004	7.74864	5.52708e-08	2.64162e-07	TRUE
s__Merdousia sp000438015	AnxietyYes	0.335214	0.0488614	6.86052	5.78698e-08	2.72575e-07	TRUE
g__DTU014|s__	AnxietyYes	0.409275	0.0654246	6.25568	1.30179e-07	6.04404e-07	TRUE
g__Agathobaculum|__	AnxietyYes	-0.620647	0.10406	-5.96431	1.40935e-07	6.45125e-07	TRUE
s__PeH17 sp000435055	AnxietyYes	-0.526378	0.0696485	-7.55764	1.49776e-07	6.76074e-07	TRUE
f__CAG-138|g__|s__	AnxietyYes	0.4492	0.0712041	6.30863	1.93076e-07	8.59587e-07	TRUE
g__DTU012|s__	AnxietyYes	0.761107	0.143655	5.29817	3.03383e-07	1.33242e-06	TRUE
g__Eubacterium_I|__	AnxietyYes	0.433035	0.0769795	5.62533	3.78976e-07	1.64223e-06	TRUE
g__Faecalibacillus|__	AnxietyYes	0.568341	0.108118	5.25668	4.60171e-07	1.96784e-06	TRUE
g__Anaerotruncus|s__	AnxietyYes	0.477175	0.0914246	5.21933	6.29609e-07	2.65744e-06	TRUE
p__Bacteroidota|__|__|__|__	AnxietyYes	0.393295	0.0700574	5.61389	7.03802e-07	2.93251e-06	TRUE
f__Butyricicoccaceae|__|__	AnxietyYes	-0.596683	0.109537	-5.44733	7.62893e-07	3.13848e-06	TRUE
g__Eubacterium_G|s__	AnxietyYes	0.376441	0.0694689	5.41884	1.07889e-06	4.38301e-06	TRUE
s__Ruminococcus_C_58660 callidus	AnxietyYes	-0.485012	0.0908695	-5.33745	1.28286e-06	5.14729e-06	TRUE
s__Fournierella massiliensis	AnxietyYes	-0.384975	0.0656812	-5.86126	1.45142e-06	5.75256e-06	TRUE
g__Veillonella_A|__	AnxietyYes	0.422799	0.0821875	5.14433	1.99102e-06	7.79617e-06	TRUE
g__Lawsonibacter|__	AnxietyYes	0.528166	0.105722	4.9958	2.05165e-06	7.93794e-06	TRUE
g__Avispirillum|s__	AnxietyYes	-0.411562	0.0722631	-5.69533	2.36779e-06	9.05333e-06	TRUE
s__Desulfovibrio_R_446353 fairfieldensis	AnxietyYes	0.358274	0.0668653	5.35814	2.768e-06	1.04605e-05	TRUE
s__Prevotella salivae	AnxietyYes	0.308776	0.0605126	5.10267	2.96742e-06	1.10852e-05	TRUE
s__Anaerotignum lactatifermentans	AnxietyYes	0.457573	0.0909899	5.02884	3.07751e-06	1.13658e-05	TRUE
s__Paraprevotella xylaniphila	AnxietyYes	0.438064	0.0885952	4.94456	3.11923e-06	1.13904e-05	TRUE
g__Phocaeicola_A_858004|__	AnxietyYes	-0.374247	0.0641007	-5.83842	4.34044e-06	1.56738e-05	TRUE
s__Phocea massiliensis	AnxietyYes	0.366816	0.0759712	4.82836	7.81448e-06	2.79089e-05	TRUE
s__Ruminococcus_C_58660 sp000433635	AnxietyYes	0.282831	0.0609637	4.63933	1.1051e-05	3.90387e-05	TRUE
g__Pseudoruminococcus_A|s__	AnxietyYes	0.352823	0.0626552	5.63118	1.15994e-05	4.05354e-05	TRUE
g__Faecousia|s__	AnxietyYes	-0.313672	0.0633301	-4.95297	1.45263e-05	5.00179e-05	TRUE
s__Roseburia inulinivorans	AnxietyYes	-0.269648	0.0525443	-5.13182	1.47185e-05	5.00179e-05	TRUE
s__CAG-196 sp002102975	AnxietyYes	-0.317192	0.0696249	-4.55572	1.47745e-05	5.00179e-05	TRUE
s__Dialister invisus	AnxietyYes	0.419677	0.094942	4.42035	1.94402e-05	6.51348e-05	TRUE
s__Oxalobacter formigenes_B	AnxietyYes	0.253101	0.0553004	4.57684	2.02663e-05	6.72097e-05	TRUE
s__Sutterella wadsworthensis_A_565807	AnxietyYes	-0.489307	0.105264	-4.64836	2.25853e-05	7.41435e-05	TRUE
s__Bacteroides_H thetaiotaomicron	AnxietyYes	0.404244	0.0918366	4.40178	2.51484e-05	8.17323e-05	TRUE
g__Dysosmobacter|__	AnxietyYes	0.287046	0.0637338	4.50383	2.78799e-05	8.97125e-05	TRUE
s__Butyricimonas paravirosa	AnxietyYes	0.274147	0.0544404	5.03573	3.05827e-05	9.74448e-05	TRUE
s__Phocaeicola_A_858004 dorei	AnxietyYes	0.592589	0.135891	4.36076	3.10398e-05	9.79411e-05	TRUE
s__Ruminococcus_E sp003438075	AnxietyYes	-0.299379	0.0606297	-4.93782	3.28735e-05	0.00010273	TRUE
s__Agathobaculum desmolans	AnxietyYes	0.283696	0.0622149	4.55993	3.54318e-05	0.00010967	TRUE
s__Oliverpabstia faecicola	AnxietyYes	0.276449	0.0655252	4.21897	4.32069e-05	0.000132474	TRUE
s__Phocaeicola_A_858004 vulgatus	AnxietyYes	0.601881	0.144899	4.15379	4.64504e-05	0.000141088	TRUE
s__Alistipes_A_871400 senegalensis	AnxietyYes	0.294497	0.0701122	4.20036	5.20033e-05	0.000156492	TRUE
s__Pseudobutyrivibrio ruminis_A	AnxietyYes	-0.274961	0.0578773	-4.75076	5.4818e-05	0.000163448	TRUE
g__Anaerostipes|__	AnxietyYes	-0.265365	0.0571116	-4.64643	5.9021e-05	0.00017438	TRUE
s__Blautia_A_141781 faecis	AnxietyYes	0.241002	0.0574853	4.19241	6.09941e-05	0.000178586	TRUE
g__Haemophilus_D_735815|__	AnxietyYes	-0.361775	0.0757025	-4.77891	7.28596e-05	0.000211423	TRUE
g__Vescimonas|__	AnxietyYes	0.239535	0.0546381	4.38402	7.64469e-05	0.000219869	TRUE
s__Enterenecus faecium	AnxietyYes	0.253899	0.0595534	4.26339	7.80601e-05	0.00022254	TRUE
c__Bacilli|__|__|__|__	AnxietyYes	-0.414435	0.101848	-4.06916	0.000119403	0.000337444	TRUE
o__Christensenellales|f__|g__|s__	AnxietyYes	-0.456615	0.113666	-4.01717	0.000122846	0.000344179	TRUE
g__Alistipes_A_871400|__	AnxietyYes	-0.297322	0.0712117	-4.17519	0.000127788	0.000354967	TRUE
g__Eubacterium_G|__	AnxietyYes	0.22473	0.0518782	4.33188	0.000136698	0.000376498	TRUE
s__Ruminiclostridium_E siraeum	AnxietyYes	0.666066	0.170589	3.90451	0.000159677	0.000436092	TRUE
s__CAG-1427 sp000435475	AnxietyYes	0.2344	0.0592899	3.95346	0.00018001	0.000487527	TRUE
s__Anaerobutyricum faecale	AnxietyYes	0.369538	0.0906982	4.07437	0.000184932	0.000496718	TRUE
s__Coprobacter secundus	AnxietyYes	0.251558	0.0612511	4.10699	0.000228833	0.000609596	TRUE
s__Alistipes_A_871404 ihumii	AnxietyYes	0.2352	0.0602075	3.90649	0.000262741	0.00069071	TRUE
g__Intestinibacter|s__	AnxietyYes	0.295063	0.0763747	3.86337	0.000263532	0.00069071	TRUE
s__Bacteroides_H caccae	AnxietyYes	0.347628	0.0943563	3.68421	0.000300703	0.000781827	TRUE
f__QAKW01|g__|s__	AnxietyYes	0.220708	0.0527954	4.18044	0.000311328	0.000803028	TRUE
g__Bariatricus|__	AnxietyYes	0.258963	0.0707664	3.65941	0.000342848	0.000877367	TRUE
s__Odoribacter splanchnicus	AnxietyYes	0.493578	0.136324	3.62062	0.00036729	0.000932572	TRUE
g__CAG-1024|s__	AnxietyYes	0.217645	0.0590552	3.68544	0.00043564	0.00109754	TRUE
s__Anaerotruncus massiliensis_A	AnxietyYes	0.204626	0.0526685	3.88517	0.000465544	0.00116386	TRUE
c__Cyanobacteriia|__|__|__|__	AnxietyYes	0.346513	0.0935063	3.70577	0.000478314	0.00118666	TRUE
s__Merdibacter massiliensis	AnxietyYes	-0.377835	0.105999	-3.56451	0.000577743	0.00142247	TRUE
s__Limivivens sp900066135	AnxietyYes	0.188747	0.0529712	3.56321	0.000675078	0.00164963	TRUE
g__CAJLXD01|s__	AnxietyYes	0.294049	0.0838483	3.50691	0.000683123	0.00165683	TRUE
s__Copromorpha sp900066305	AnxietyYes	-0.271773	0.0771851	-3.52105	0.000730386	0.00175834	TRUE
s__Bacteroides_H salyersiae	AnxietyYes	0.225415	0.0652447	3.45491	0.000763602	0.00182478	TRUE
s__UBA1417 sp003531055	AnxietyYes	0.493479	0.145111	3.40071	0.000802475	0.00190368	TRUE
g__SFDB01|s__	AnxietyYes	-0.210315	0.0600033	-3.50506	0.000887383	0.00208985	TRUE
f__CAG-74|g__|s__	AnxietyYes	-0.371532	0.110175	-3.37219	0.000982646	0.00229755	TRUE
s__Barnesiella intestinihominis	AnxietyYes	0.434605	0.129433	3.35776	0.00102507	0.00237963	TRUE
g__Pseudoflavonifractor_80958|s__	AnxietyYes	0.274464	0.0812404	3.37842	0.00107045	0.00246735	TRUE
g__Enterocloster|__	AnxietyYes	0.239485	0.0713645	3.35579	0.00120098	0.00274871	TRUE
s__Limisoma sp900548875	AnxietyYes	0.176683	0.054163	3.26206	0.00153212	0.00348209	TRUE
s__Sellimonas intestinalis	AnxietyYes	-0.265182	0.0805364	-3.2927	0.0016074	0.00362782	TRUE
c__Gammaproteobacteria|__|__|__|__	AnxietyYes	-0.448937	0.139853	-3.21008	0.00164827	0.00369439	TRUE
o__Coriobacteriales|f__|g__|s__	AnxietyYes	-0.206152	0.064785	-3.18209	0.00186911	0.00416068	TRUE
s__Bacteroides_H cellulosilyticus	AnxietyYes	-0.334225	0.107128	-3.11987	0.00224321	0.00495947	TRUE
s__Dorea_A formicigenerans	AnxietyYes	0.222022	0.0718833	3.08864	0.00237362	0.00521234	TRUE
s__Vescimonas coprocola	AnxietyYes	0.23367	0.0753523	3.10104	0.00242589	0.00529136	TRUE
s__Dysosmobacter sp000403435	AnxietyYes	0.304404	0.100836	3.0188	0.00285831	0.00619301	TRUE
s__Prevotella copri	AnxietyYes	-0.352315	0.112963	-3.11887	0.00345551	0.00743735	TRUE
s__Monoglobus pectinilyticus	AnxietyYes	0.212863	0.0709953	2.99826	0.00436909	0.00934181	TRUE
s__UMGS1375 sp900066615	AnxietyYes	0.184092	0.0637711	2.88676	0.00461754	0.0098085	TRUE
s__Agathobaculum butyriciproducens	AnxietyYes	0.309035	0.108865	2.8387	0.00495774	0.0104628	TRUE
s__Paraprevotella clara	AnxietyYes	-0.336908	0.117098	-2.87714	0.00517394	0.0108486	TRUE
f__Christensenellaceae|g__|s__	AnxietyYes	0.181451	0.0645415	2.81139	0.00641628	0.0133673	TRUE
s__Bacteroides_H uniformis	AnxietyYes	0.420762	0.153231	2.74593	0.00650085	0.0134572	TRUE
g__Faecalibacterium|s__	AnxietyYes	0.361998	0.132944	2.72293	0.00697342	0.0143441	TRUE
s__Merdicola sp900552655	AnxietyYes	-0.293008	0.106372	-2.75456	0.00717146	0.0146587	TRUE
g__Stercorousia|s__	AnxietyYes	0.182533	0.067052	2.72225	0.00778552	0.0158143	TRUE
s__UBA644 sp002299265	AnxietyYes	0.207626	0.074738	2.77804	0.00844955	0.0170565	TRUE
f__CAG-508|g__|s__	AnxietyYes	-0.350425	0.133435	-2.62618	0.00985397	0.0197688	TRUE
g__Butyricimonas|__	AnxietyYes	-0.197519	0.0743371	-2.65708	0.0104975	0.0209305	TRUE
g__Phocea|s__	AnxietyYes	0.253221	0.0986335	2.56729	0.0110028	0.0218043	TRUE
f__Enterococcaceae|__|__	AnxietyYes	0.249279	0.0955403	2.60915	0.0112177	0.0220954	TRUE
s__Coprobacter fastidiosus	AnxietyYes	0.198666	0.078017	2.54644	0.0120222	0.0235374	TRUE
g__Aequoribacter|s__	AnxietyYes	-0.182466	0.0710317	-2.5688	0.012278	0.0237798	TRUE
g__Turicibacter|__	AnxietyYes	-0.161391	0.0599792	-2.69078	0.0122924	0.0237798	TRUE
s__Desulfovibrio_R_446353 piger_A	AnxietyYes	-0.140029	0.0559727	-2.50173	0.013933	0.0267083	TRUE
s__Paludicola psychrotolerans	AnxietyYes	-0.266604	0.106744	-2.4976	0.0139705	0.0267083	TRUE
g__Romboutsia_D|__	AnxietyYes	-0.263962	0.107099	-2.46464	0.0148435	0.0282114	TRUE
f__Coprobacillaceae|g__|s__	AnxietyYes	-0.246782	0.100679	-2.45117	0.0161076	0.0304358	TRUE
s__QAMM01 sp900552945	AnxietyYes	-0.148015	0.0567072	-2.61016	0.0163481	0.0305986	TRUE
g__Alistipes_A_871404|s__	AnxietyYes	0.191182	0.0777819	2.45792	0.016382	0.0305986	TRUE
s__Dysosmobacter welbionis	AnxietyYes	0.280016	0.116467	2.40425	0.0169614	0.0314998	TRUE
s__Alistipes_A_871400 putredinis	AnxietyYes	0.193102	0.0809317	2.38599	0.0180826	0.0333912	TRUE
s__Ruminococcus_D bicirculans	AnxietyYes	0.291942	0.122491	2.38337	0.0182576	0.0335239	TRUE
s__BX12 sp902363595	AnxietyYes	-0.133768	0.0540401	-2.47535	0.018453	0.0336923	TRUE
f__UBA1242|g__|s__	AnxietyYes	-0.258391	0.108088	-2.39056	0.0191142	0.0346041	TRUE
s__Mailhella massiliensis	AnxietyYes	0.154175	0.0647337	2.38168	0.0191654	0.0346041	TRUE
s__Prevotella disiens	AnxietyYes	-0.131535	0.0553408	-2.37681	0.026587	0.0477391	TRUE
s__Alistipes_A_871400 finegoldii	AnxietyYes	0.296664	0.13836	2.14414	0.0335607	0.0599297	FALSE
s__Parabacteroides_B_862066 distasonis	AnxietyYes	0.303705	0.143485	2.11664	0.0354791	0.0630094	FALSE
f__Anaerovoracaceae|__|__	AnxietyYes	0.141913	0.0670195	2.11749	0.0375786	0.0663752	FALSE
s__UBA1394 sp900066845	AnxietyYes	0.195913	0.0933121	2.09955	0.0392742	0.0689953	FALSE
g__Lawsonibacter|s__	AnxietyYes	0.194176	0.0938162	2.06975	0.0401465	0.0701485	FALSE
s__Anaerotruncus colihominis	AnxietyYes	0.192325	0.0949741	2.02503	0.0444106	0.076744	FALSE
g__RUG13077|s__	AnxietyYes	-0.163897	0.0802701	-2.04182	0.0445941	0.076744	FALSE
s__Fimenecus sp000432435	AnxietyYes	0.323495	0.159592	2.02702	0.0446296	0.076744	FALSE
s__Phocaeicola_A_858004 plebeius	AnxietyYes	0.331249	0.163434	2.02681	0.0448983	0.0767997	FALSE
g__Collinsella|__	AnxietyYes	-0.331195	0.167307	-1.97957	0.0492041	0.0833897	FALSE
s__Limiplasma merdipullorum	AnxietyYes	0.247194	0.123054	2.00883	0.0493859	0.0833897	FALSE
s__Alistipes_A_871400 shahii	AnxietyYes	-0.173482	0.0875444	-1.98164	0.0495206	0.0833897	FALSE
s__Eubacterium_G sp000434315	AnxietyYes	-0.103219	0.0511433	-2.01822	0.0498338	0.0834845	FALSE
s__Gemmiger_A_73129 formicilis_72321	AnxietyYes	0.263561	0.133944	1.96769	0.0511232	0.0852053	FALSE
s__Megasphaera_A_38565 stantonii	AnxietyYes	0.121947	0.0616168	1.97911	0.051474	0.0853523	FALSE
g__Merdimonas|__	AnxietyYes	-0.106111	0.0524844	-2.02175	0.0532151	0.0877914	FALSE
s__Anaeromassilibacillus sp001305115	AnxietyYes	0.130884	0.0672753	1.9455	0.0543886	0.0892743	FALSE
s__ER4 sp000765235	AnxietyYes	0.196958	0.102757	1.91673	0.0568922	0.0929144	FALSE
s__Alistipes_A_871400 sp002362235	AnxietyYes	-0.204877	0.108794	-1.88316	0.0629446	0.102285	FALSE
s__Peptococcus niger	AnxietyYes	0.183789	0.0981013	1.87346	0.0635885	0.102817	FALSE
s__Butyribacter sp003529475	AnxietyYes	0.160883	0.0862261	1.86582	0.0647799	0.104225	FALSE
g__Bacteroides_H|__	AnxietyYes	0.256739	0.139985	1.83404	0.0678459	0.10862	FALSE
s__CAG-41 sp001941225	AnxietyYes	0.250301	0.139908	1.78904	0.07499	0.119469	FALSE
s__Prevotella hominis	AnxietyYes	-0.227972	0.127142	-1.79305	0.0796872	0.126333	FALSE
g__Ruthenibacterium|s__	AnxietyYes	0.240351	0.137426	1.74894	0.0819243	0.12925	FALSE
s__CAG-217 sp000436335	AnxietyYes	0.106103	0.0601473	1.76405	0.0829898	0.130298	FALSE
f__Desulfovibrionaceae|__|__	AnxietyYes	-0.112146	0.0642382	-1.74579	0.0840468	0.131323	FALSE
f__Anaerovoracaceae|g__|s__	AnxietyYes	-0.188698	0.109337	-1.72584	0.0862146	0.134066	FALSE
s__Blautia_A_141781 massiliensis	AnxietyYes	0.0984137	0.0562779	1.74871	0.0884163	0.136214	FALSE
s__Bacteroides_H acidifaciens	AnxietyYes	0.136394	0.0792984	1.72001	0.0884343	0.136214	FALSE
s__Bacteroides_H ovatus	AnxietyYes	0.107807	0.0623333	1.72953	0.0904199	0.138615	FALSE
f__Acutalibacteraceae|g__|s__	AnxietyYes	0.229106	0.135173	1.69492	0.0936676	0.14292	FALSE
g__Prevotella|__	AnxietyYes	0.32571	0.195308	1.66768	0.0976636	0.148281	FALSE
g__Eubacterium_F|__	AnxietyYes	0.151434	0.0910378	1.66342	0.0980935	0.148281	FALSE
o__UBA1551|f__|g__|s__	AnxietyYes	-0.0943219	0.0567516	-1.66201	0.109518	0.164099	FALSE
f__Oscillospiraceae_88309|__|__	AnxietyYes	0.268444	0.167093	1.60655	0.109567	0.164099	FALSE
g__Anaerofilum_74150|s__	AnxietyYes	-0.0849875	0.0528431	-1.6083	0.113108	0.168625	FALSE
g__Vescimonas|s__	AnxietyYes	0.116596	0.0726477	1.60495	0.113755	0.168815	FALSE
s__Enterocloster sp000431375	AnxietyYes	0.13609	0.0871036	1.56239	0.120276	0.177053	FALSE
g__Holdemania|__	AnxietyYes	0.12333	0.0789024	1.56307	0.120396	0.177053	FALSE
o__Oscillospirales|__|__|__	AnxietyYes	0.133886	0.0877495	1.52577	0.130735	0.191392	FALSE
g__Clostridium_A|__	AnxietyYes	0.147659	0.0981376	1.50461	0.1345	0.19602	FALSE
o__Christensenellales|__|__|__	AnxietyYes	-0.160206	0.109272	-1.46612	0.145784	0.211516	FALSE
s__Eubacterium_J plexicaudatum	AnxietyYes	-0.130524	0.0917488	-1.42262	0.157553	0.227577	FALSE
g__Lacticaseibacillus|__	AnxietyYes	-0.108878	0.0787833	-1.38199	0.170357	0.244903	FALSE
s__Lachnospira eligens	AnxietyYes	0.138154	0.10057	1.37372	0.171173	0.244903	FALSE
s__Bacteroides_H fragilis	AnxietyYes	-0.198718	0.145001	-1.37046	0.171809	0.244903	FALSE
s__Hydrogeniiclostridium mannosilyticum	AnxietyYes	0.0817564	0.0603994	1.3536	0.183465	0.260376	FALSE
s__Borkfalkia ceftriaxoniphila	AnxietyYes	0.150609	0.114217	1.31862	0.188826	0.266819	FALSE
g__Lachnospira|__	AnxietyYes	-0.113955	0.0868993	-1.31135	0.191705	0.269177	FALSE
g__Erysipelatoclostridium|__	AnxietyYes	-0.125566	0.0954519	-1.31549	0.192151	0.269177	FALSE
g__Faecalibacterium|__	AnxietyYes	0.207232	0.160658	1.2899	0.198404	0.276744	FALSE
s__Lachnospira sp000436535	AnxietyYes	-0.173938	0.136523	-1.27406	0.204342	0.283809	FALSE
g__Gemmiger_A_73129|__	AnxietyYes	-0.139215	0.114882	-1.21181	0.226819	0.313685	FALSE
f__Enterobacteriaceae_A|__|__	AnxietyYes	-0.102508	0.0884529	-1.1589	0.251597	0.34648	FALSE
s__CAG-269 sp000431335	AnxietyYes	0.136776	0.127542	1.0724	0.285413	0.391389	FALSE
o__Lachnospirales|__|__|__	AnxietyYes	-0.0527554	0.0484802	-1.08818	0.288292	0.393676	FALSE
s__Adlercreutzia equolifaciens	AnxietyYes	0.11693	0.111607	1.0477	0.296012	0.402527	FALSE
c__Negativicutes|__|__|__|__	AnxietyYes	-0.141426	0.136077	-1.0393	0.301145	0.405455	FALSE
s__Akkermansia sp001580195	AnxietyYes	0.227653	0.219774	1.03585	0.301694	0.405455	FALSE
g__Hydrogeniiclostridium|s__	AnxietyYes	-0.115799	0.11168	-1.03689	0.301908	0.405455	FALSE
s__Mediterraneibacter_A_155507 torques	AnxietyYes	0.066936	0.0651413	1.02755	0.308029	0.411973	FALSE
s__Ruthenibacterium lactatiformans	AnxietyYes	0.0982482	0.098081	1.0017	0.317885	0.423413	FALSE
g__Bifidobacterium_388775|__	AnxietyYes	-0.176735	0.176879	-0.999186	0.319204	0.423434	FALSE
s__Copromonas sp900066535	AnxietyYes	0.0926603	0.0945061	0.980469	0.328193	0.433284	FALSE
s__Faecalibacterium sp002160895	AnxietyYes	0.155918	0.1595	0.977537	0.329296	0.433284	FALSE
s__Fusicatenibacter saccharivorans	AnxietyYes	0.0996764	0.104698	0.952034	0.34219	0.447901	FALSE
s__Butyricimonas faecihominis	AnxietyYes	0.0601245	0.0634604	0.947433	0.345573	0.447901	FALSE
g__Lactococcus_A_346120|__	AnxietyYes	-0.0943907	0.0999558	-0.944325	0.347303	0.447901	FALSE
s__Collinsella stercoris	AnxietyYes	-0.0789882	0.0833482	-0.94769	0.348034	0.447901	FALSE
s__Bittarella massiliensis	AnxietyYes	0.0559801	0.0593529	0.943175	0.349312	0.447901	FALSE
g__Streptococcus|__	AnxietyYes	-0.13086	0.139694	-0.936761	0.349923	0.447901	FALSE
s__Anaerotignum faecicola	AnxietyYes	-0.0618196	0.0659075	-0.937974	0.350052	0.447901	FALSE
s__UBA5905 sp002437905	AnxietyYes	0.0694738	0.0748204	0.928541	0.355142	0.452632	FALSE
s__Frisingicoccus caecimuris	AnxietyYes	0.0579832	0.0622613	0.931287	0.356787	0.452952	FALSE
f__Lachnospiraceae|g__|s__	AnxietyYes	0.0942816	0.103589	0.910154	0.363865	0.460141	FALSE
g__Onthomonas|s__	AnxietyYes	-0.0879036	0.0972511	-0.903883	0.367884	0.463419	FALSE
s__Anaerobutyricum hallii	AnxietyYes	-0.0676722	0.0762132	-0.887933	0.376217	0.472087	FALSE
g__Lactobacillus|__	AnxietyYes	0.118321	0.139762	0.846587	0.398121	0.497651	FALSE
s__Mediterraneibacter_A_155507 cottocaccae	AnxietyYes	-0.089771	0.108004	-0.831181	0.408545	0.508725	FALSE
s__Blautia_A_141781 luti	AnxietyYes	0.0773122	0.094127	0.82136	0.41233	0.511478	FALSE
f__Anaerotignaceae|g__|s__	AnxietyYes	0.0575469	0.0713644	0.80638	0.421956	0.521429	FALSE
g__Merdisoma|s__	AnxietyYes	0.0426084	0.0548422	0.776926	0.439465	0.541008	FALSE
s__ER4 sp900317525	AnxietyYes	-0.0724303	0.0965898	-0.749876	0.45452	0.55743	FALSE
s__Phascolarctobacterium_A faecium	AnxietyYes	0.168922	0.229678	0.735474	0.462849	0.565511	FALSE
s__Lawsonibacter sp014287875	AnxietyYes	-0.0478099	0.0658715	-0.725805	0.469952	0.572039	FALSE
g__Onthenecus|s__	AnxietyYes	0.0897574	0.124554	0.720631	0.472008	0.572398	FALSE
s__Parabacteroides_B_862066 merdae	AnxietyYes	0.0746162	0.105635	0.706359	0.48083	0.580929	FALSE
s__Mediterraneibacter_A_155507 lactaris	AnxietyYes	0.0499341	0.0738685	0.675986	0.500298	0.602211	FALSE
g__Intestinibacillus|s__	AnxietyYes	-0.035015	0.0521696	-0.671177	0.505698	0.606464	FALSE
s__Bifidobacterium longum	AnxietyYes	0.11902	0.180176	0.660574	0.509769	0.609099	FALSE
s__Faecalibacterium prausnitzii_C_71351	AnxietyYes	-0.0766834	0.120195	-0.637991	0.524168	0.62401	FALSE
g__Roseburia|__	AnxietyYes	0.0747186	0.118721	0.629364	0.529779	0.628045	FALSE
o__Lachnospirales|f__|g__|s__	AnxietyYes	0.042416	0.0674803	0.628568	0.531422	0.628045	FALSE
s__Negativibacillus massiliensis	AnxietyYes	-0.0753664	0.121956	-0.617981	0.537348	0.632747	FALSE
s__Coprococcus_A_187866 catus	AnxietyYes	-0.0436165	0.0760973	-0.573167	0.567414	0.665738	FALSE
g__UBA1417|s__	AnxietyYes	0.0363028	0.0636792	0.570089	0.571333	0.667925	FALSE
s__Limivicinus sp002320035	AnxietyYes	-0.0681596	0.120977	-0.563409	0.573787	0.668385	FALSE
s__Parasutterella excrementihominis	AnxietyYes	0.039731	0.0705197	0.563403	0.575839	0.668385	FALSE
s__Blautia_A_141781 obeum	AnxietyYes	0.0600419	0.111525	0.53837	0.590958	0.683493	FALSE
s__Turicibacter bilis	AnxietyYes	-0.042462	0.0902756	-0.470359	0.639103	0.736554	FALSE
s__UMGS1071 sp900548305	AnxietyYes	0.0248506	0.0544202	0.456642	0.649906	0.744169	FALSE
s__Gemmiger_A_73129 qucibialis	AnxietyYes	0.0537105	0.118294	0.45404	0.65029	0.744169	FALSE
s__Lawsonibacter sp000177015	AnxietyYes	-0.0430956	0.0991613	-0.434602	0.664416	0.757667	FALSE
s__Anaeromassilibacillus senegalensis	AnxietyYes	-0.0309387	0.0719072	-0.430259	0.669317	0.760587	FALSE
s__Butyricicoccus_A_77030 pullicaecorum	AnxietyYes	-0.0475984	0.115525	-0.41202	0.681681	0.771938	FALSE
g__Anaerobutyricum|__	AnxietyYes	0.0364713	0.0899188	0.405602	0.685466	0.77353	FALSE
g__Clostridium_AP|s__	AnxietyYes	0.0214528	0.0535387	0.400696	0.691917	0.778108	FALSE
c__Clostridia_258483|__|__|__|__	AnxietyYes	-0.0513697	0.137619	-0.373276	0.709355	0.7905	FALSE
s__Prevotella sp902801425	AnxietyYes	0.0264095	0.0708045	0.372992	0.710072	0.7905	FALSE
g__Clostridium_T|__	AnxietyYes	0.0434158	0.116546	0.372522	0.710234	0.7905	FALSE
s__Scatocola faecipullorum	AnxietyYes	-0.0308322	0.0842453	-0.365981	0.715095	0.793194	FALSE
s__Fimivivens sp900113995	AnxietyYes	-0.0227759	0.0625233	-0.36428	0.717905	0.793603	FALSE
g__Akkermansia|__	AnxietyYes	0.0328276	0.0917379	0.357841	0.723725	0.795803	FALSE
g__Pelethenecus|s__	AnxietyYes	-0.0412214	0.116831	-0.352828	0.724793	0.795803	FALSE
g__Blautia_A_141781|__	AnxietyYes	-0.0399176	0.118703	-0.336281	0.736961	0.806438	FALSE
s__Lawsonibacter asaccharolyticus	AnxietyYes	-0.0278536	0.0874543	-0.318493	0.750446	0.81844	FALSE
g__UBA5905|s__	AnxietyYes	-0.0312289	0.106972	-0.291936	0.770682	0.837697	FALSE
s__Eggerthella lenta	AnxietyYes	0.0256388	0.0889284	0.288309	0.773634	0.838104	FALSE
g__Tidjanibacter|s__	AnxietyYes	-0.0267247	0.100254	-0.26657	0.790318	0.851352	FALSE
g__Borkfalkia|s__	AnxietyYes	0.0369748	0.139907	0.264282	0.791819	0.851352	FALSE
s__Faecousia sp000434635	AnxietyYes	-0.0425599	0.162581	-0.261777	0.793722	0.851352	FALSE
g__Intestinibacillus|__	AnxietyYes	0.0125731	0.0485249	0.259105	0.796504	0.851526	FALSE
s__Ligilactobacillus aviarius	AnxietyYes	-0.0266455	0.105203	-0.253277	0.800518	0.853011	FALSE
g__Pauljensenia|s__	AnxietyYes	-0.0110407	0.0467038	-0.236398	0.81505	0.865657	FALSE
s__Ligilactobacillus salivarius	AnxietyYes	-0.0259024	0.113059	-0.229105	0.819126	0.867153	FALSE
f__Bacteroidaceae|__|__	AnxietyYes	-0.0272973	0.153159	-0.178229	0.858799	0.9062	FALSE
f__Ruminococcaceae|__|__	AnxietyYes	0.0200044	0.12516	0.159831	0.873302	0.918429	FALSE
s__CAG-1427 sp000435675	AnxietyYes	0.0157187	0.100666	0.156147	0.876111	0.918429	FALSE
g__Escherichia_710834|__	AnxietyYes	-0.0231275	0.151591	-0.152565	0.878866	0.918429	FALSE
s__Bifidobacterium catenulatum	AnxietyYes	0.0165325	0.114474	0.144422	0.885494	0.92239	FALSE
s__Evtepia gabavorous	AnxietyYes	-0.0107582	0.094556	-0.113776	0.909524	0.940462	FALSE
s__Butyribacter intestini	AnxietyYes	0.00762048	0.0672432	0.113327	0.90995	0.940462	FALSE
f__Lachnospiraceae|__|__	AnxietyYes	-0.00828512	0.0765096	-0.108289	0.913854	0.940462	FALSE
s__Ruminococcus_E bromii	AnxietyYes	-0.0109965	0.102113	-0.10769	0.914419	0.940462	FALSE
s__Vescimonas fastidiosa	AnxietyYes	-0.0063847	0.0696673	-0.0916456	0.927114	0.94918	FALSE
s__Anaerostipes faecalis	AnxietyYes	-0.00786726	0.0878485	-0.0895549	0.928736	0.94918	FALSE
g__CAG-349|s__	AnxietyYes	0.00938381	0.110326	0.0850555	0.932425	0.949962	FALSE
g__Pseudobutyricicoccus|s__	AnxietyYes	-0.00381181	0.0744033	-0.0512318	0.959291	0.97428	FALSE
s__Sutterella wadsworthensis_A_565869	AnxietyYes	0.002426	0.0869572	0.0278988	0.977786	0.989971	FALSE
s__Alistipes_A_871400 communis	AnxietyYes	-0.000800893	0.0931755	-0.00859552	0.993153	1	FALSE
s__SFLA01 sp004553575	AnxietyYes	-0.00038612	0.0906031	-0.00426167	0.996618	1	FALSE
d__Bacteria	AnxietyYes	-2.89591e-05	0.140428	-0.000206221	0.999836	1	FALSE
s__Coprococcus_A_121497 eutactus	AnxietyYes	NA	NA	NA	1	1	FALSE

## Sheet: ANCOMBC2-Depression
taxon	term	beta	se	W	pval	qval	diff_abn
g__Catenibacterium|s__	DepressionYes	-2.79026	0.0766436	-36.4056	1.74e-24	5.65e-22	TRUE
s__Coprococcus_A_121497 eutactus	DepressionYes	-1.31238	0.0783712	-16.7457	2.09e-19	3.4e-17	TRUE
s__Victivallis lenta	DepressionYes	-1.80239	0.0767582	-23.4814	1.49e-18	1.61e-16	TRUE
s__Butyribacter sp001916135	DepressionYes	1.43066	0.0738149	19.3817	2.25e-17	1.83e-15	TRUE
g__Pseudoruminococcus_A|s__	DepressionYes	-1.47887	0.0795708	-18.5855	6.14e-15	3.99e-13	TRUE
s__Clostridium_N_143832 hylemonae	DepressionYes	1.50423	0.0843022	17.8432	1.43e-14	7.72e-13	TRUE
s__Haemophilus_D_735815 parainfluenzae_K_735050	DepressionYes	-1.23488	0.0855035	-14.4425	1.68e-14	7.78e-13	TRUE
f__CAG-138|g__|s__	DepressionYes	0.992986	0.085577	11.6034	3.22e-14	1.31e-12	TRUE
s__Parabacteroides_B_862066 faecis	DepressionYes	-1.03048	0.0782961	-13.1613	1.64e-13	5.9e-12	TRUE
s__Avispirillum sp011957885	DepressionYes	1.25331	0.0917434	13.6611	4.25e-13	1.38e-11	TRUE
s__Holdemanella biformis	DepressionYes	0.961859	0.0772856	12.4455	1.07e-12	2.98e-11	TRUE
s__Enterocloster lavalensis	DepressionYes	0.809196	0.0777255	10.4109	1.1e-12	2.98e-11	TRUE
g__COE1|s__	DepressionYes	0.892776	0.100825	8.85475	1.73e-12	4.34e-11	TRUE
s__Methanobrevibacter_A smithii_A_1174	DepressionYes	1.07274	0.077221	13.8918	2.28e-12	5.29e-11	TRUE
g__Ruminococcus_B|__	DepressionYes	0.936351	0.0775371	12.0762	6.27e-12	1.36e-10	TRUE
f__CAG-508|__|__	DepressionYes	-0.841608	0.104887	-8.02393	8.46e-12	1.72e-10	TRUE
s__Parasutterella gallistercoris	DepressionYes	-0.996077	0.105479	c	1.26e-11	2.41e-10	TRUE
s__UBA737 sp900547445	DepressionYes	-0.855941	0.0873811	-9.79549	2.71e-11	4.89e-10	TRUE
f__Enterobacteriaceae_A|__|__	DepressionYes	-0.853402	0.102701	-8.30954	3.13e-11	5.36e-10	TRUE
s__Fournierella massiliensis	DepressionYes	-0.801558	0.0836058	-9.58736	4.6e-11	7.48e-10	TRUE
s__Parabacteroides_B_862066 goldsteinii	DepressionYes	0.888107	0.0898509	9.88423	6e-11	9.28e-10	TRUE
s__Agathobaculum sp900291975	DepressionYes	-0.916818	0.0980611	-9.34946	2.14e-10	3.16e-09	TRUE
s__Slackia_A isoflavoniconvertens	DepressionYes	0.773504	0.0825803	9.36669	2.85e-10	4.03e-09	TRUE
s__Intestinimonas massiliensis	DepressionYes	0.681922	0.0940069	7.25395	6.66e-10	9.02e-09	TRUE
s__Prevotella salivae	DepressionYes	0.574949	0.0823798	6.97924	1.65e-09	2.15e-08	TRUE
g__Faecalibacillus|__	DepressionYes	0.723444	0.113375	6.38098	1.79e-09	2.24e-08	TRUE
s__QAMM01 sp900552945	DepressionYes	0.716158	0.0756814	9.4628	5.05e-09	6.08e-08	TRUE
f__CAG-508|g__|s__	DepressionYes	-0.843295	0.133165	-6.33271	5.27e-09	6.12e-08	TRUE
g__Alistipes_A_871400|s__	DepressionYes	0.536121	0.0841874	6.36818	8.44e-09	9.46e-08	TRUE
g__RUG762|s__	DepressionYes	0.570425	0.0804737	7.08834	1.41e-08	1.53e-07	TRUE
g__Eubacterium_G|s__	DepressionYes	0.557283	0.0857689	6.49749	1.68e-08	1.76e-07	TRUE
s__Bacteroides_H finegoldii	DepressionYes	0.611569	0.0906162	6.74901	1.96e-08	2e-07	TRUE
g__Eubacterium_G|__	DepressionYes	0.546958	0.0739639	7.39492	2.06e-08	2.03e-07	TRUE
s__Merdousia sp000438015	DepressionYes	0.545477	0.0762313	7.15555	2.41e-08	2.27e-07	TRUE
s__PeH17 sp000435055	DepressionYes	-0.80624	0.0956342	-8.43045	2.45e-08	2.27e-07	TRUE
f__Christensenellaceae|g__|s__	DepressionYes	0.516302	0.0824459	6.26231	2.81e-08	2.53e-07	TRUE
g__Clostridium_AP|s__	DepressionYes	-0.586089	0.0770055	-7.611	4.45e-08	3.91e-07	TRUE
c__Cyanobacteriia|__|__|__|__	DepressionYes	0.689281	0.113925	6.05032	1.19e-07	1.02e-06	TRUE
s__Sutterella wadsworthensis_A_565807	DepressionYes	-0.738981	0.121827	-6.06583	1.42e-07	1.19e-06	TRUE
s__Bifidobacterium catenulatum	DepressionYes	0.716125	0.12547	5.70754	1.49e-07	1.2e-06	TRUE
s__Phocaeicola_A_858004 massiliensis	DepressionYes	0.744221	0.13011	5.71994	1.52e-07	1.2e-06	TRUE
s__Blautia_A_141781 hydrogenotrophica	DepressionYes	0.562953	0.0738349	7.62448	1.76e-07	1.37e-06	TRUE
f__Ruminococcaceae|g__|s__	DepressionYes	0.835635	0.138026	6.05418	2.23e-07	1.68e-06	TRUE
g__Pseudoflavonifractor_80958|s__	DepressionYes	0.551608	0.0996276	5.5367	2.9e-07	2.14e-06	TRUE
s__Megasphaera_A_38685 massiliensis	DepressionYes	0.617161	0.097058	6.35868	2.96e-07	2.14e-06	TRUE
s__Ruminococcus_E sp003438075	DepressionYes	-0.564082	0.0850394	-6.63318	3.39e-07	2.4e-06	TRUE
s__Mailhella massiliensis	DepressionYes	0.446285	0.0821634	5.43167	4.07e-07	2.81e-06	TRUE
s__UBA1259 sp900320065	DepressionYes	0.613431	0.0895903	6.84706	4.42e-07	2.99e-06	TRUE
s__Alistipes_A_871404 indistinctus	DepressionYes	0.482069	0.0826333	5.83383	5.92e-07	3.93e-06	TRUE
s__Eubacterium_R faecavium	DepressionYes	0.540073	0.0772818	6.98836	6.7e-07	4.35e-06	TRUE
s__Megasphaera_A_38565 stantonii	DepressionYes	0.518088	0.0956883	5.41433	7.11e-07	4.53e-06	TRUE
s__Agathobaculum desmolans	DepressionYes	0.467356	0.0834344	5.60147	1.01e-06	6.33e-06	TRUE
o__UBA1551|f__|g__|s__	DepressionYes	-0.508919	0.0806564	-6.30971	1.6e-06	9.81e-06	TRUE
f__Muribaculaceae|__|__	DepressionYes	-0.536315	0.0856384	-6.26256	1.79e-06	1.08e-05	TRUE
s__Limisoma sp900548875	DepressionYes	0.397801	0.0788408	5.04562	2.14e-06	1.25e-05	TRUE
s__Prevotella disiens	DepressionYes	0.533953	0.0840632	6.35181	2.16e-06	1.25e-05	TRUE
f__Acutalibacteraceae|__|__	DepressionYes	0.582695	0.116889	4.98502	2.35e-06	1.34e-05	TRUE
s__Collinsella stercoris	DepressionYes	0.538153	0.101447	5.30479	2.83e-06	1.59e-05	TRUE
s__Dysosmobacter sp000403435	DepressionYes	0.488926	0.10175	4.80515	2.98e-06	1.64e-05	TRUE
g__SFDB01|s__	DepressionYes	-0.411729	0.0799233	-5.15155	3.24e-06	1.75e-05	TRUE
s__WQUU01 sp009781925	DepressionYes	0.505895	0.0813754	6.2168	3.63e-06	1.93e-05	TRUE
g__CAG-793|s__	DepressionYes	0.464658	0.090593	5.12907	4.38e-06	2.29e-05	TRUE
f__DSM-8532|g__|s__	DepressionYes	0.502332	0.089941	5.58513	5e-06	2.58e-05	TRUE
g__Agathobaculum|__	DepressionYes	-0.580993	0.116497	-4.9872	5.54e-06	2.81e-05	TRUE
s__UBA644 sp002299265	DepressionYes	0.499293	0.095126	5.24876	6.09e-06	3.04e-05	TRUE
s__Negativibacillus massiliensis	DepressionYes	-0.623041	0.134292	-4.63944	6.6e-06	3.25e-05	TRUE
c__Bacilli|__|__|__|__	DepressionYes	-0.556025	0.115178	-4.82751	7.53e-06	3.65e-05	TRUE
s__Clostridium ramosum	DepressionYes	0.446646	0.0805245	5.54671	9.12e-06	4.36e-05	TRUE
g__UBA1417|s__	DepressionYes	0.439379	0.0912116	4.81714	1.56e-05	7.33e-05	TRUE
s__Mediterraneibacter_A_155507 lactaris	DepressionYes	-0.376174	0.0838776	-4.4848	1.63e-05	7.58e-05	TRUE
f__Butyricicoccaceae|__|__	DepressionYes	-0.580325	0.126843	-4.57513	2.08e-05	9.5e-05	TRUE
o__Christensenellales|f__|g__|s__	DepressionYes	-0.567943	0.12685	-4.47729	2.23e-05	0.000101	TRUE
g__Eisenbergiella|s__	DepressionYes	0.386089	0.0784869	4.91916	2.71e-05	0.000121	TRUE
s__Butyricicoccus_A_77030 pullicaecorum	DepressionYes	-0.551724	0.124917	-4.41673	3.88e-05	0.00017	TRUE
g__Lachnospira|s__	DepressionYes	0.413028	0.0983813	4.19824	4.67e-05	0.000202	TRUE
s__Paludicola psychrotolerans	DepressionYes	-0.472042	0.11223	-4.20604	5.29e-05	0.000226	TRUE
f__Lachnospiraceae|g__|s__	DepressionYes	0.401481	0.0980584	4.09431	6.2e-05	0.000262	TRUE
s__Alistipes_A_871400 excrementavium	DepressionYes	-0.735214	0.160675	-4.57579	7.22e-05	0.000297	TRUE
s__SFLA01 sp004553575	DepressionYes	0.446291	0.102553	4.35183	7.23e-05	0.000297	TRUE
s__Desulfovibrio_R_446353 fairfieldensis	DepressionYes	0.383447	0.0885301	4.33126	8.2e-05	0.000333	TRUE
s__Bacteroides_H nordii	DepressionYes	0.370274	0.0887354	4.17279	9.54e-05	0.000383	TRUE
g__Alistipes_A_871400|__	DepressionYes	0.437438	0.102856	4.25291	9.96e-05	0.000395	TRUE
g__Eubacterium_I|__	DepressionYes	0.374196	0.0909567	4.11401	0.000107	0.00042	TRUE
o__Bacteroidales|__|__|__	DepressionYes	-0.432345	0.104511	-4.13683	0.000161	0.000621	TRUE
g__Blautia_A_141780|__	DepressionYes	0.365974	0.0872082	4.19656	0.000176	0.000673	TRUE
g__Clostridium_A|s__	DepressionYes	0.353956	0.0797393	4.43892	0.000189	0.000712	TRUE
s__CAG-314 sp900551395	DepressionYes	0.336399	0.0829158	4.05712	0.000246	0.00092	TRUE
g__Onthenecus|s__	DepressionYes	0.454364	0.122573	3.7069	0.000274	0.00101216	TRUE
g__Dysosmobacter|__	DepressionYes	0.315214	0.083877	3.75805	0.000365	0.0013332	TRUE
s__Eubacterium_G sp000434315	DepressionYes	-0.287021	0.0743172	-3.8621	0.000373	0.00134849	TRUE
o__Coriobacteriales|f__|g__|s__	DepressionYes	-0.300519	0.0830644	-3.61791	0.000438	0.00156581	TRUE
s__Sellimonas intestinalis	DepressionYes	0.365963	0.100015	3.65907	0.000509	0.00179822	TRUE
s__Anaerotignum faecicola	DepressionYes	0.295184	0.0844494	3.4954	0.000654	0.00228584	TRUE
f__Coprobacillaceae|g__|s__	DepressionYes	-0.407281	0.116133	-3.50702	0.0007	0.00241934	TRUE
s__Blautia_A_141781 faecis	DepressionYes	0.278823	0.081949	3.40239	0.000972	0.00332503	TRUE
c__Gammaproteobacteria|__|__|__|__	DepressionYes	-0.526577	0.156429	-3.36623	0.000986	0.00333669	TRUE
s__Phocaeicola_A_858004 vulgatus	DepressionYes	0.532375	0.160003	3.32727	0.00102431	0.00343196	TRUE
p__Bacteroidota|__|__|__|__	DepressionYes	0.324967	0.0937331	3.46694	0.00104056	0.00345085	TRUE
g__Lactococcus_A_346120|__	DepressionYes	-0.373611	0.112353	-3.32533	0.0012396	0.00406941	TRUE
g__Merdimonas|__	DepressionYes	0.277261	0.0771357	3.59445	0.00128022	0.00416072	TRUE
s__UMGS1375 sp900066615	DepressionYes	0.268233	0.0814917	3.29154	0.00130891	0.00421185	TRUE
g__Turicibacter|__	DepressionYes	0.283991	0.0805695	3.5248	0.00159257	0.00507435	TRUE
s__Agathobaculum butyriciproducens	DepressionYes	0.388589	0.122401	3.17472	0.0017166	0.00535865	TRUE
s__Eubacterium_J plexicaudatum	DepressionYes	0.361236	0.112572	3.20892	0.00172672	0.00535865	TRUE
s__Alistipes_A_871400 sp002362235	DepressionYes	-0.386723	0.119702	-3.23071	0.00173126	0.00535865	TRUE
g__Ga6A1|s__	DepressionYes	0.311031	0.0958771	3.24406	0.00175239	0.00537289	TRUE
s__Bacteroides_H fragilis	DepressionYes	-0.460289	0.147695	-3.11649	0.00205032	0.00622761	TRUE
s__Phocea massiliensis	DepressionYes	-0.276971	0.0877319	-3.15701	0.00235173	0.00707698	TRUE
s__ER4 sp000765235	DepressionYes	0.350809	0.114264	3.07015	0.00247884	0.00734959	TRUE
f__Oscillospiraceae_88309|__|__	DepressionYes	0.56066	0.183244	3.05963	0.00248755	0.00734959	TRUE
g__Hydrogeniiclostridium|s__	DepressionYes	-0.369613	0.120649	-3.06354	0.0027105	0.00793616	TRUE
s__Monoglobus pectinilyticus	DepressionYes	0.295205	0.0936517	3.15216	0.00285092	0.00824448	TRUE
s__14-2 sp001940225	DepressionYes	0.240004	0.0748432	3.20675	0.00286654	0.00824448	TRUE
s__Blautia_A_141781 massiliensis	DepressionYes	-0.244765	0.0773083	-3.16609	0.00304142	0.00867072	TRUE
s__Ruminococcus_D bicirculans	DepressionYes	0.354536	0.118725	2.9862	0.00324204	0.0091623	TRUE
c__Clostridia_258483|__|__|__|__	DepressionYes	0.435021	0.148314	2.93311	0.00376429	0.0104025	TRUE
s__Vescimonas fastidiosa	DepressionYes	0.261518	0.0887372	2.9471	0.0037715	0.0104025	TRUE
s__BX12 sp902363595	DepressionYes	-0.24695	0.079452	-3.10817	0.00379065	0.0104025	TRUE
s__Mediterraneibacter_A_155507 torques	DepressionYes	0.2708	0.0901706	3.00319	0.00380892	0.0104025	TRUE
g__Ruminococcus_E|__	DepressionYes	-0.269652	0.0923521	-2.91983	0.00420876	0.0113987	TRUE
s__Ruminococcus_C_58660 callidus	DepressionYes	-0.325432	0.11091	-2.93421	0.00461641	0.0123492	TRUE
s__Adlercreutzia equolifaciens	DepressionYes	0.351864	0.12291	2.86277	0.0046357	0.0123492	TRUE
g__RUG13077|s__	DepressionYes	0.287734	0.0988309	2.91138	0.0047046	0.0124309	TRUE
g__Parasutterella|__	DepressionYes	0.422572	0.148456	2.84644	0.00526751	0.013806	TRUE
s__Alistipes_A_871400 onderdonkii	DepressionYes	0.438676	0.156239	2.80773	0.00552441	0.0142553	TRUE
g__Pauljensenia|s__	DepressionYes	0.229001	0.0754093	3.03677	0.00552668	0.0142553	TRUE
s__Alistipes_A_871400 communis	DepressionYes	0.320534	0.114065	2.81011	0.00560891	0.0143535	TRUE
g__Pseudobutyricicoccus|s__	DepressionYes	-0.228055	0.080511	-2.83259	0.00607006	0.0154123	TRUE
g__Eubacterium_F|__	DepressionYes	0.282898	0.10346	2.73437	0.00692041	0.0174351	TRUE
s__Scatocola faecipullorum	DepressionYes	0.281414	0.102965	2.73311	0.00733228	0.0183307	TRUE
s__AM51-8 sp003478275	DepressionYes	0.234413	0.0812349	2.88562	0.00834588	0.0207054	TRUE
s__CAG-217 sp000436335	DepressionYes	-0.226561	0.0831732	-2.72397	0.00850941	0.0209512	TRUE
s__Ligilactobacillus salivarius	DepressionYes	-0.32138	0.122059	-2.63299	0.00942866	0.02304	TRUE
f__Bacteroidaceae|__|__	DepressionYes	0.488472	0.187984	2.59848	0.0103588	0.0251239	TRUE
s__Ruminococcus_C_58660 sp000433635	DepressionYes	0.222427	0.0853769	2.60523	0.0106419	0.0256193	TRUE
s__Tidjanibacter inops_A	DepressionYes	-0.23974	0.0858956	-2.79106	0.0109468	0.0261597	TRUE
s__ER4 sp900317525	DepressionYes	0.295344	0.11514	2.56509	0.0113098	0.0268299	TRUE
s__Faecousia sp000434635	DepressionYes	0.40532	0.15914	2.54694	0.0115035	0.0270916	TRUE
s__Enterenecus faecium	DepressionYes	0.212971	0.0816707	2.60768	0.0116637	0.0272713	TRUE
g__Veillonella_A|__	DepressionYes	0.215636	0.0845827	2.54941	0.0127781	0.0296635	TRUE
s__Limivivens sp900066135	DepressionYes	0.192138	0.0753854	2.54874	0.0130736	0.0301341	TRUE
s__Bittarella massiliensis	DepressionYes	0.203516	0.0808142	2.51832	0.0144311	0.0330289	TRUE
g__CAJLXD01|s__	DepressionYes	0.256855	0.103963	2.47065	0.0151957	0.0345356	TRUE
g__CAG-1024|s__	DepressionYes	0.200665	0.0809919	2.4776	0.0155412	0.0350756	TRUE
s__Paraprevotella clara	DepressionYes	-0.327397	0.133327	-2.45559	0.0162899	0.0365117	TRUE
g__Faecousia|s__	DepressionYes	-0.221698	0.0895849	-2.47472	0.0177882	0.0395335	TRUE
o__Lachnospirales|__|__|__	DepressionYes	0.194184	0.0758725	2.55935	0.0178813	0.0395335	TRUE
s__Oxalobacter formigenes_B	DepressionYes	0.196104	0.0814152	2.40869	0.0186845	0.0410302	TRUE
c__Clostridia_258483|o__|f__|g__|s__	DepressionYes	-0.205845	0.0856176	-2.40424	0.0223708	0.0487953	TRUE
s__Alistipes_A_871400 shahii	DepressionYes	0.230421	0.100571	2.29113	0.0234821	0.0508778	FALSE
g__Anaerobutyricum|__	DepressionYes	0.224596	0.0999844	2.24631	0.0257716	0.0554687	FALSE
g__Butyricimonas|__	DepressionYes	-0.209983	0.0918196	-2.28691	0.0263844	0.056414	FALSE
s__Hydrogeniiclostridium mannosilyticum	DepressionYes	0.186592	0.0816746	2.28457	0.0277193	0.0588808	FALSE
g__Escherichia_710834|__	DepressionYes	-0.355365	0.161596	-2.19909	0.0288025	0.0607844	FALSE
g__Phocea|s__	DepressionYes	0.250694	0.115043	2.17913	0.0305268	0.0640078	FALSE
g__Acutalibacter|s__	DepressionYes	0.18882	0.0864139	2.18507	0.0315109	0.0656476	FALSE
s__Bacteroides_H thetaiotaomicron	DepressionYes	0.241946	0.111195	2.17587	0.0317243	0.0656712	FALSE
s__UBA1417 sp003531055	DepressionYes	0.334999	0.155986	2.14762	0.0328734	0.0676193	FALSE
g__Akkermansia|__	DepressionYes	0.245644	0.109951	2.23413	0.0354845	0.0725312	FALSE
g__Ruthenibacterium|s__	DepressionYes	-0.295285	0.142021	-2.07917	0.0389515	0.0791203	FALSE
f__Butyricicoccaceae|g__|s__	DepressionYes	0.185566	0.0860361	2.15684	0.0394433	0.0796216	FALSE
s__Alistipes_A_871400 finegoldii	DepressionYes	-0.267985	0.130452	-2.05429	0.0416055	0.0834679	FALSE
s__UMGS1071 sp900548305	DepressionYes	-0.156929	0.0765542	-2.04991	0.0456355	0.0909911	FALSE
f__Enterococcaceae|__|__	DepressionYes	-0.222844	0.109558	-2.03402	0.0459717	0.0911025	FALSE
s__Bacteroides_H cellulosilyticus	DepressionYes	0.274679	0.136509	2.01217	0.0463349	0.0911663	FALSE
g__Vescimonas|__	DepressionYes	0.160271	0.0781526	2.05075	0.046565	0.0911663	FALSE
f__Anaerovoracaceae|g__|s__	DepressionYes	0.253791	0.129149	1.9651	0.0510519	0.0993525	FALSE
s__UBA5905 sp002437905	DepressionYes	0.169053	0.0867046	1.94976	0.0537269	0.10351	FALSE
s__Paraprevotella xylaniphila	DepressionYes	-0.178765	0.0916046	-1.95149	0.0538254	0.10351	FALSE
g__Haemophilus_D_735815|__	DepressionYes	0.186478	0.0924131	2.01788	0.054917	0.104988	FALSE
g__Anaerotruncus|s__	DepressionYes	0.194411	0.103406	1.88008	0.0621605	0.118141	FALSE
s__Blautia_A_141781 obeum	DepressionYes	0.236035	0.126171	1.87075	0.0629332	0.118914	FALSE
s__Copromonas sp000435795	DepressionYes	0.211418	0.113942	1.85549	0.0652175	0.122519	FALSE
g__Ruminococcus_D|__	DepressionYes	-0.15613	0.0811358	-1.9243	0.065771	0.122654	FALSE
s__Sutterella wadsworthensis_A_565869	DepressionYes	-0.18896	0.101922	-1.85398	0.0660442	0.122654	FALSE
s__Coprobacter secundus	DepressionYes	-0.150538	0.080214	-1.87671	0.0689152	0.127258	FALSE
s__Anaeromassilibacillus senegalensis	DepressionYes	-0.166783	0.0905321	-1.84225	0.0728602	0.133783	FALSE
g__UBA5905|__	DepressionYes	0.148329	0.0815472	1.81894	0.0733242	0.133879	FALSE
f__Coprobacillaceae|__|__	DepressionYes	0.17195	0.0940296	1.82867	0.0747293	0.135042	FALSE
s__Faecalibacterium sp002160895	DepressionYes	-0.279474	0.156167	-1.78958	0.0747928	0.135042	FALSE
f__Eggerthellaceae|__|__	DepressionYes	-0.267179	0.149561	-1.78642	0.0769729	0.138211	FALSE
s__CAG-1427 sp000435675	DepressionYes	0.198725	0.112024	1.77395	0.0779494	0.139195	FALSE
g__Prevotella|__	DepressionYes	0.34632	0.196385	1.76347	0.08005	0.141647	FALSE
g__Stercorousia|s__	DepressionYes	0.15096	0.0853111	1.76952	0.080194	0.141647	FALSE
f__Anaerotignaceae|g__|s__	DepressionYes	0.151576	0.0860975	1.76052	0.0814087	0.142755	FALSE
s__Ruminococcus_E bromii	DepressionYes	-0.197908	0.112742	-1.75541	0.0816999	0.142755	FALSE
s__Merdicola sp900552655	DepressionYes	-0.212243	0.124088	-1.71043	0.0907926	0.157335	FALSE
s__Fimivivens sp900113995	DepressionYes	0.148503	0.085376	1.7394	0.0910124	0.157335	FALSE
g__DTU012|s__	DepressionYes	0.282028	0.16647	1.69416	0.0917682	0.157802	FALSE
s__Anaerotignum lactatifermentans	DepressionYes	0.181473	0.107776	1.6838	0.0962191	0.164585	FALSE
s__Alistipes_A_871404 ihumii	DepressionYes	0.137796	0.0819876	1.68069	0.098599	0.167773	FALSE
c__Negativicutes|__|__|__|__	DepressionYes	0.239605	0.144108	1.66268	0.0994773	0.168386	FALSE
s__Angelakisella massiliensis	DepressionYes	0.244744	0.149316	1.6391	0.105811	0.178179	FALSE
s__Bacteroides_H ovatus	DepressionYes	0.140802	0.08573	1.64239	0.107328	0.179802	FALSE
g__Intestinibacillus|s__	DepressionYes	0.125084	0.0761973	1.64158	0.107972	0.179954	FALSE
g__Roseburia|__	DepressionYes	0.196044	0.122324	1.60266	0.110477	0.183189	FALSE
s__Butyricimonas faecihominis	DepressionYes	-0.138263	0.0873042	-1.58369	0.116244	0.191772	FALSE
s__Vescimonas coprocola	DepressionYes	0.140645	0.0901	1.56098	0.121276	0.19834	FALSE
g__Vescimonas|s__	DepressionYes	0.151482	0.0964249	1.57098	0.121445	0.19834	FALSE
s__Anaerobutyricum faecale	DepressionYes	0.173329	0.110415	1.5698	0.123467	0.200634	FALSE
s__Odoribacter splanchnicus	DepressionYes	0.217968	0.142955	1.52473	0.128809	0.208274	FALSE
s__CAG-269 sp000431335	DepressionYes	0.208871	0.137478	1.5193	0.130975	0.210727	FALSE
g__SFMI01|s__	DepressionYes	-0.361474	0.24008	-1.50564	0.134902	0.215976	FALSE
g__Merdisoma|s__	DepressionYes	0.118211	0.0787132	1.5018	0.137038	0.218321	FALSE
g__Lachnospira|__	DepressionYes	-0.142497	0.0962899	-1.47987	0.140963	0.222764	FALSE
s__Barnesiella intestinihominis	DepressionYes	0.209736	0.141699	1.48015	0.141198	0.222764	FALSE
g__Collinsella|__	DepressionYes	0.240081	0.163056	1.47239	0.14258	0.223857	FALSE
g__Holdemania|__	DepressionYes	0.139186	0.0952636	1.46106	0.14634	0.228656	FALSE
s__Bacteroides_H caccae	DepressionYes	0.160365	0.110419	1.45233	0.148095	0.230002	FALSE
g__CAG-349|s__	DepressionYes	-0.171865	0.117864	-1.45816	0.148617	0.230002	FALSE
d__Bacteria	DepressionYes	0.232474	0.161872	1.43616	0.15239	0.233752	FALSE
g__Faecalibacterium|s__	DepressionYes	0.198054	0.137954	1.43565	0.152478	0.233752	FALSE
s__Phascolarctobacterium_A faecium	DepressionYes	0.34124	0.238862	1.4286	0.154563	0.235835	FALSE
g__Bariatricus|__	DepressionYes	0.123606	0.0872763	1.41627	0.158642	0.240928	FALSE
s__Longicatena caecimuris	DepressionYes	-0.110799	0.0764255	-1.44976	0.160625	0.242535	FALSE
s__Coprobacter fastidiosus	DepressionYes	0.133842	0.0949964	1.40892	0.161192	0.242535	FALSE
s__Prevotella hominis	DepressionYes	0.200187	0.14149	1.41485	0.163995	0.245615	FALSE
g__Aequoribacter|s__	DepressionYes	-0.131752	0.0942313	-1.39818	0.166352	0.248002	FALSE
o__Oscillospirales|__|__|__	DepressionYes	0.144257	0.104894	1.37526	0.172622	0.256174	FALSE
s__Phocaeicola_A_858004 plebeius	DepressionYes	-0.227898	0.168289	-1.35421	0.178216	0.263273	FALSE
s__Ruthenibacterium lactatiformans	DepressionYes	-0.155096	0.115296	-1.3452	0.180322	0.26518	FALSE
g__Lactobacillus|__	DepressionYes	-0.194758	0.146641	-1.32813	0.185476	0.27153	FALSE
s__UBA1394 sp900066845	DepressionYes	-0.139628	0.105097	-1.32856	0.188189	0.274266	FALSE
s__Gemmiger_A_73129 formicilis_72321	DepressionYes	-0.187143	0.144057	-1.29908	0.196097	0.284516	FALSE
g__Intestinibacter|s__	DepressionYes	0.126593	0.0973159	1.30084	0.197977	0.285967	FALSE
f__CAG-552|g__|s__	DepressionYes	-0.135978	0.107264	-1.2677	0.211728	0.303794	FALSE
s__CAG-41 sp001941225	DepressionYes	0.186539	0.149085	1.25122	0.212188	0.303794	FALSE
s__Akkermansia sp001580195	DepressionYes	0.279058	0.223589	1.24808	0.213658	0.303846	FALSE
s__Coprococcus_A_187866 catus	DepressionYes	0.104674	0.0838853	1.24782	0.214095	0.303846	FALSE
s__Blautia_A_141781 luti	DepressionYes	-0.121725	0.0986482	-1.23393	0.218546	0.308815	FALSE
s__Oliverpabstia faecicola	DepressionYes	0.100109	0.0825181	1.21318	0.227048	0.31944	FALSE
g__Intestinibacillus|__	DepressionYes	-0.0873125	0.0732872	-1.19137	0.238532	0.333169	FALSE
s__Desulfovibrio_R_446353 piger_A	DepressionYes	0.0949024	0.0801056	1.18472	0.238856	0.333169	FALSE
g__Enterocloster|__	DepressionYes	0.105412	0.0894535	1.1784	0.242044	0.335342	FALSE
g__Clostridium_T|__	DepressionYes	-0.143345	0.122	-1.17496	0.242595	0.335342	FALSE
g__Anaerostipes|__	DepressionYes	-0.0980661	0.0824853	-1.18889	0.24351	0.335342	FALSE
o__Christensenellales|__|__|__	DepressionYes	0.151133	0.131061	1.15314	0.251628	0.34506	FALSE
s__Limiplasma merdipullorum	DepressionYes	0.165904	0.14434	1.1494	0.255278	0.348595	FALSE
s__Enterocloster sp000431375	DepressionYes	-0.111046	0.10132	-1.096	0.274814	0.373701	FALSE
s__Merdibacter massiliensis	DepressionYes	-0.134119	0.123135	-1.0892	0.27888	0.37765	FALSE
s__Limivicinus sp002320035	DepressionYes	0.144092	0.134204	1.07367	0.284262	0.383341	FALSE
g__Faecalibacillus|s__	DepressionYes	-0.0968939	0.090489	-1.07078	0.29085	0.390605	FALSE
g__UBA5905|s__	DepressionYes	-0.127875	0.121943	-1.04865	0.295787	0.3956	FALSE
f__UBA1242|g__|s__	DepressionYes	-0.122287	0.117538	-1.0404	0.301213	0.401206	FALSE
s__Ligilactobacillus aviarius	DepressionYes	-0.120349	0.11689	-1.02959	0.30542	0.405149	FALSE
f__CAG-74|g__|s__	DepressionYes	0.131521	0.128535	1.02323	0.308099	0.407041	FALSE
s__Megamonas funiformis	DepressionYes	-0.140657	0.140097	-1.004	0.319939	0.420973	FALSE
s__Lawsonibacter sp000177015	DepressionYes	0.103317	0.104238	0.991166	0.323047	0.423348	FALSE
s__Roseburia inulinivorans	DepressionYes	0.0764432	0.076741	0.996119	0.326904	0.426683	FALSE
s__Frisingicoccus caecimuris	DepressionYes	0.0842545	0.0852626	0.988177	0.328469	0.42701	FALSE
g__Tidjanibacter|s__	DepressionYes	-0.103641	0.10761	-0.96311	0.337685	0.437241	FALSE
g__Bacteroides_H|__	DepressionYes	0.151685	0.16101	0.942079	0.347069	0.447608	FALSE
g__Faecalibacterium|__	DepressionYes	0.155424	0.167419	0.92835	0.354216	0.455021	FALSE
s__Prevotella copri	DepressionYes	0.122766	0.131348	0.934665	0.355863	0.455336	FALSE
s__Bacteroides_H uniformis	DepressionYes	0.14776	0.165059	0.895199	0.371597	0.473603	FALSE
s__Eggerthella lenta	DepressionYes	0.0940634	0.105589	0.890843	0.37489	0.474599	FALSE
s__Evtepia gabavorous	DepressionYes	0.0936274	0.105379	0.888482	0.375298	0.474599	FALSE
s__Anaerotruncus colihominis	DepressionYes	-0.0907255	0.106596	-0.851113	0.39589	0.498699	FALSE
g__Blautia_A_141781|__	DepressionYes	0.104486	0.124329	0.840399	0.401542	0.503866	FALSE
s__Butyribacter intestini	DepressionYes	-0.0681825	0.0824363	-0.827093	0.409736	0.51217	FALSE
s__Eubacterium_R sp000436835	DepressionYes	0.0909753	0.110797	0.8211	0.413887	0.515376	FALSE
g__Pelethenecus|s__	DepressionYes	-0.100833	0.125466	-0.803672	0.423065	0.524794	FALSE
g__Alistipes_A_871404|s__	DepressionYes	0.0761922	0.0985606	0.77305	0.442023	0.546227	FALSE
s__Parabacteroides_B_862066 merdae	DepressionYes	-0.0912483	0.128347	-0.710953	0.477985	0.588429	FALSE
s__Anaerotruncus massiliensis_A	DepressionYes	-0.053659	0.0763064	-0.703205	0.48686	0.597092	FALSE
s__Alistipes_A_871400 senegalensis	DepressionYes	0.0628233	0.091706	0.685051	0.494655	0.604372	FALSE
g__Streptococcus|__	DepressionYes	0.107323	0.159615	0.672389	0.502051	0.609873	FALSE
s__Anaerobutyricum hallii	DepressionYes	0.0659491	0.0981696	0.671788	0.502911	0.609873	FALSE
f__Ruminococcaceae|__|__	DepressionYes	-0.0883181	0.133716	-0.660488	0.510297	0.61578	FALSE
g__Onthomonas|s__	DepressionYes	-0.0702912	0.106765	-0.658372	0.511571	0.61578	FALSE
s__Parasutterella excrementihominis	DepressionYes	-0.0589311	0.0924908	-0.637156	0.527115	0.632149	FALSE
s__CAG-1427 sp000435475	DepressionYes	0.052262	0.0836653	0.624656	0.534199	0.63829	FALSE
s__Mediterraneibacter_A_155507 cottocaccae	DepressionYes	-0.0723047	0.116725	-0.619446	0.537525	0.639911	FALSE
s__Prevotella sp902801425	DepressionYes	0.0544272	0.0951922	0.571761	0.568975	0.674879	FALSE
g__Lawsonibacter|__	DepressionYes	-0.0665137	0.128352	-0.518212	0.605281	0.715332	FALSE
g__Borkfalkia|s__	DepressionYes	0.077226	0.15189	0.508436	0.611677	0.720075	FALSE
s__Peptococcus niger	DepressionYes	0.0516654	0.102072	0.506167	0.613725	0.720075	FALSE
s__Faecalibacterium prausnitzii_C_71351	DepressionYes	0.0675914	0.135499	0.498832	0.618415	0.722967	FALSE
s__Parabacteroides_B_862066 distasonis	DepressionYes	-0.0774781	0.157211	-0.492828	0.622654	0.725314	FALSE
s__Fimenecus sp000432435	DepressionYes	0.0831563	0.17121	0.485697	0.62797	0.728893	FALSE
s__Anaeromassilibacillus sp001305115	DepressionYes	-0.0398018	0.0828277	-0.480538	0.631845	0.730781	FALSE
s__Borkfalkia ceftriaxoniphila	DepressionYes	0.0612158	0.130194	0.470188	0.638741	0.736137	FALSE
s__Lawsonibacter sp014287875	DepressionYes	0.0410611	0.0881724	0.465691	0.642628	0.738	FALSE
s__Lawsonibacter asaccharolyticus	DepressionYes	-0.0470153	0.102997	-0.456471	0.648552	0.742181	FALSE
s__Bacteroides_H salyersiae	DepressionYes	0.0371461	0.0821559	0.452142	0.65199	0.743497	FALSE
s__Gemmiger_A_73129 qucibialis	DepressionYes	-0.0627969	0.141017	-0.445313	0.656572	0.746105	FALSE
s__CAG-196 sp002102975	DepressionYes	-0.0405227	0.092457	-0.438286	0.662124	0.749792	FALSE
s__Butyricimonas paravirosa	DepressionYes	0.0348989	0.0810037	0.430831	0.670142	0.756237	FALSE
s__Turicibacter bilis	DepressionYes	0.0408254	0.0988979	0.412803	0.680617	0.7654	FALSE
g__Avispirillum|s__	DepressionYes	-0.0355016	0.0890321	-0.39875	0.692646	0.776241	FALSE
g__Lawsonibacter|s__	DepressionYes	0.0383676	0.104665	0.366574	0.71444	0.797914	FALSE
s__CAG-177 sp003538135	DepressionYes	-0.0305742	0.0848744	-0.360229	0.720971	0.799733	FALSE
s__Dialister invisus	DepressionYes	0.0345977	0.0966833	0.357846	0.72099	0.799733	FALSE
s__Acidaminococcus intestini	DepressionYes	-0.0458295	0.137836	-0.332493	0.7415	0.813834	FALSE
s__Dysosmobacter welbionis	DepressionYes	-0.0412768	0.125142	-0.329839	0.741808	0.813834	FALSE
f__QAKW01|g__|s__	DepressionYes	-0.0238067	0.0732923	-0.324819	0.748021	0.813834	FALSE
s__Lachnospira sp000436535	DepressionYes	-0.048422	0.151384	-0.319862	0.749457	0.813834	FALSE
g__Phocaeicola_A_858004|__	DepressionYes	-0.0273848	0.084843	-0.322771	0.749553	0.813834	FALSE
g__Lacticaseibacillus|__	DepressionYes	0.0303794	0.0950631	0.319571	0.750026	0.813834	FALSE
g__Bifidobacterium_388775|__	DepressionYes	0.0587358	0.18496	0.317559	0.751231	0.813834	FALSE
s__Alistipes_A_871400 putredinis	DepressionYes	0.0303255	0.0997426	0.304038	0.761454	0.822168	FALSE
s__Fusicatenibacter saccharivorans	DepressionYes	-0.0354108	0.122444	-0.2892	0.772718	0.831567	FALSE
s__Bacteroides_H acidifaciens	DepressionYes	0.027481	0.10025	0.274125	0.784537	0.841501	FALSE
s__Pseudobutyrivibrio ruminis_A	DepressionYes	-0.0224222	0.083448	-0.268697	0.790133	0.844714	FALSE
g__DTU014|s__	DepressionYes	0.0212999	0.0821636	0.259238	0.796634	0.848872	FALSE
s__Lachnospira eligens	DepressionYes	0.0267345	0.107831	0.247931	0.80446	0.85441	FALSE
g__Anaerofilum_74150|s__	DepressionYes	0.0181801	0.0754999	0.240796	0.810548	0.858072	FALSE
s__Copromorpha sp900066305	DepressionYes	-0.0229326	0.0988223	-0.232059	0.817116	0.862217	FALSE
f__Acutalibacteraceae|g__|s__	DepressionYes	0.0301608	0.144463	0.208778	0.83511	0.878352	FALSE
f__Desulfovibrionaceae|__|__	DepressionYes	0.0157423	0.082297	0.191287	0.848705	0.889771	FALSE
s__Anaerostipes faecalis	DepressionYes	-0.0156861	0.10137	-0.15474	0.877192	0.91668	FALSE
g__Gemmiger_A_73129|__	DepressionYes	0.0173819	0.127381	0.136456	0.891579	0.928728	FALSE
s__Ruminiclostridium_E siraeum	DepressionYes	0.0209957	0.172607	0.121639	0.903397	0.938032	FALSE
s__Bacteroides_H faecis	DepressionYes	0.00869518	0.0758551	0.114629	0.909261	0.941114	FALSE
f__Lachnospiraceae|__|__	DepressionYes	0.00971727	0.0901495	0.107791	0.914248	0.943272	FALSE
s__Dorea_A formicigenerans	DepressionYes	-0.0083814	0.0868932	-0.0964564	0.92328	0.949576	FALSE
o__Lachnospirales|f__|g__|s__	DepressionYes	-0.0079637	0.0892288	-0.0892505	0.929106	0.952553	FALSE
s__Butyribacter sp003529475	DepressionYes	-0.0079906	0.09535	-0.0838027	0.933368	0.953914	FALSE
g__Romboutsia_D|__	DepressionYes	-0.0073673	0.11888	-0.0619727	0.950667	0.967691	FALSE
s__Copromonas sp900066535	DepressionYes	-0.0062928	0.10617	-0.0592709	0.952803	0.967691	FALSE
g__Clostridium_A|__	DepressionYes	-0.0041219	0.109855	-0.0375215	0.970118	0.982207	FALSE
s__Bifidobacterium longum	DepressionYes	0.00490312	0.189345	0.0258952	0.979371	0.988495	FALSE
g__Erysipelatoclostridium|__	DepressionYes	0.00121288	0.109414	0.0110852	0.991183	0.994785	FALSE
f__Anaerovoracaceae|__|__	DepressionYes	-0.000884	0.084961	-0.010407	0.991725	0.994785	FALSE
s__Phocaeicola_A_858004 dorei	DepressionYes	0.00046	0.141122	0.00326256	0.997403	0.997403	FALSE

## Sheet: ANCOMBC2-sleep problems
taxon	term	beta	se	W	pval	qval	diff_abn
s__Prevotella copri	Sleep_problemsYes	-4.70774	0.289273	-16.2744	1.02141e-18	3.31957e-16	TRUE
f__Muribaculaceae|__|__	Sleep_problemsYes	-4.40094	0.284313	-15.4792	5.46336e-14	8.87796e-12	TRUE
g__Butyricimonas|__	Sleep_problemsYes	-2.3624	0.273673	-8.63219	1.51405e-11	1.64022e-09	TRUE
s__Phocaeicola_A_858004 plebeius	Sleep_problemsYes	-2.461	0.335058	-7.34501	2.71391e-11	2.20505e-09	TRUE
s__Parasutterella gallistercoris	Sleep_problemsYes	2.79367	0.313481	8.91177	6.01595e-11	3.91037e-09	TRUE
s__Avispirillum sp011957885	Sleep_problemsYes	2.62014	0.277591	9.43885	1.01506e-09	5.49823e-08	TRUE
s__Merdicola sp900552655	Sleep_problemsYes	-1.89342	0.281852	-6.71777	1.89918e-09	8.81761e-08	TRUE
g__Parasutterella|__	Sleep_problemsYes	-1.75143	0.286256	-6.11841	1.45162e-08	5.89722e-07	TRUE
s__PeH17 sp000435055	Sleep_problemsYes	2.35193	0.276367	8.51016	2.08377e-08	7.52474e-07	TRUE
g__Avispirillum|s__	Sleep_problemsYes	1.91019	0.274013	6.97118	5.71059e-08	1.85594e-06	TRUE
s__Anaerobutyricum faecale	Sleep_problemsYes	1.71008	0.280486	6.09684	2.24214e-07	6.6245e-06	TRUE
g__Haemophilus_D_735815|__	Sleep_problemsYes	-1.9384	0.279193	-6.94288	3.52295e-07	8.90189e-06	TRUE
g__Phocaeicola_A_858004|__	Sleep_problemsYes	-1.88731	0.275708	-6.84531	3.56076e-07	8.90189e-06	TRUE
s__Fimivivens sp900113995	Sleep_problemsYes	1.67686	0.272866	6.14537	5.58089e-07	1.29556e-05	TRUE
s__Limiplasma merdipullorum	Sleep_problemsYes	1.6337	0.291603	5.6025	6.67384e-07	1.446e-05	TRUE
s__Eubacterium_R sp000436835	Sleep_problemsYes	-1.39839	0.266936	-5.23869	1.15727e-06	2.35071e-05	TRUE
s__Parabacteroides_B_862066 faecis	Sleep_problemsYes	-1.6549	0.278711	-5.93768	2.16443e-06	4.031e-05	TRUE
g__Alistipes_A_871400|__	Sleep_problemsYes	-1.49354	0.277143	-5.38905	2.23255e-06	4.031e-05	TRUE
s__Alistipes_A_871400 finegoldii	Sleep_problemsYes	1.34676	0.282208	4.77223	4.13833e-06	7.07872e-05	TRUE
s__Ruminococcus_C_58660 callidus	Sleep_problemsYes	1.34554	0.271432	4.9572	5.40399e-06	8.78148e-05	TRUE
s__Haemophilus_D_735815 parainfluenzae_K_735050	Sleep_problemsYes	-1.57132	0.283878	-5.53519	6.43739e-06	9.96262e-05	TRUE
s__Coprobacter secundus	Sleep_problemsYes	-1.42956	0.274239	-5.21282	8.42536e-06	0.000124465	TRUE
s__Paraprevotella clara	Sleep_problemsYes	1.47381	0.310078	4.75302	8.98601e-06	0.000126976	TRUE
s__Longicatena caecimuris	Sleep_problemsYes	1.58043	0.281198	5.62033	1.01505e-05	0.000137454	TRUE
f__DSM-8532|g__|s__	Sleep_problemsYes	-1.50157	0.283691	-5.29299	1.12365e-05	0.000146075	TRUE
s__Clostridium ramosum	Sleep_problemsYes	1.51745	0.281681	5.38713	1.37341e-05	0.000171676	TRUE
s__CAG-196 sp002102975	Sleep_problemsYes	-1.19668	0.268224	-4.46152	2.1361e-05	0.000257123	TRUE
s__Desulfovibrio_R_446353 fairfieldensis	Sleep_problemsYes	1.28758	0.277428	4.64114	3.00711e-05	0.000349039	TRUE
f__Butyricicoccaceae|g__|s__	Sleep_problemsYes	1.36155	0.276608	4.92231	3.14802e-05	0.000352795	TRUE
s__CAG-1427 sp000435675	Sleep_problemsYes	-1.10325	0.260946	-4.22787	3.93194e-05	0.00042596	TRUE
f__CAG-552|g__|s__	Sleep_problemsYes	-1.27854	0.28205	-4.53304	4.59542e-05	0.000481777	TRUE
s__Collinsella stercoris	Sleep_problemsYes	-1.23015	0.275206	-4.46992	4.77187e-05	0.000484643	TRUE
g__Ruminococcus_B|__	Sleep_problemsYes	-1.32531	0.274084	-4.83542	5.70769e-05	0.000557772	TRUE
s__Megamonas funiformis	Sleep_problemsYes	-1.30739	0.299222	-4.36929	5.83515e-05	0.000557772	TRUE
s__WQUU01 sp009781925	Sleep_problemsYes	1.3408	0.277304	4.83513	8.85462e-05	0.000822214	TRUE
s__Bifidobacterium catenulatum	Sleep_problemsYes	1.19026	0.301435	3.94866	0.000156876	0.00141624	TRUE
s__Sutterella wadsworthensis_A_565869	Sleep_problemsYes	-0.985697	0.253959	-3.88132	0.000165504	0.00145375	TRUE
g__RUG762|s__	Sleep_problemsYes	1.13635	0.275533	4.12418	0.000182591	0.00156164	TRUE
f__Ruminococcaceae|g__|s__	Sleep_problemsYes	1.12097	0.287018	3.90556	0.000299485	0.00249571	TRUE
g__Akkermansia|__	Sleep_problemsYes	1.10207	0.276676	3.98326	0.000586409	0.00476457	TRUE
s__Alistipes_A_871404 ihumii	Sleep_problemsYes	0.993603	0.273143	3.63766	0.000615558	0.00487942	TRUE
g__Faecousia|s__	Sleep_problemsYes	1.09266	0.298676	3.65833	0.000749163	0.00579709	TRUE
s__Phocaeicola_A_858004 massiliensis	Sleep_problemsYes	-0.93889	0.270094	-3.47616	0.000799714	0.00604435	TRUE
s__Pseudobutyrivibrio ruminis_A	Sleep_problemsYes	-1.03429	0.276592	-3.73942	0.000841235	0.00621367	TRUE
g__SFMI01|s__	Sleep_problemsYes	1.27863	0.374819	3.41134	0.000892803	0.00644802	TRUE
s__BX12 sp902363595	Sleep_problemsYes	0.985603	0.272749	3.61359	0.00096486	0.00681694	TRUE
s__Alistipes_A_871404 indistinctus	Sleep_problemsYes	-0.959984	0.272132	-3.52765	0.000994596	0.00687752	TRUE
g__Prevotella|__	Sleep_problemsYes	-1.03071	0.307532	-3.35157	0.00103878	0.00703342	TRUE
g__Eisenbergiella|s__	Sleep_problemsYes	0.945502	0.272687	3.46736	0.00156388	0.0103155	TRUE
c__Gammaproteobacteria|__|__|__|__	Sleep_problemsYes	0.9639	0.299184	3.22176	0.001587	0.0103155	TRUE
g__Eubacterium_G|s__	Sleep_problemsYes	-0.88907	0.27017	-3.29079	0.00166337	0.0105999	TRUE
s__Fournierella massiliensis	Sleep_problemsYes	0.93418	0.274719	3.40049	0.00177573	0.0110983	TRUE
s__Bacteroides_H acidifaciens	Sleep_problemsYes	-0.90877	0.284525	-3.19399	0.00186215	0.0114188	TRUE
s__Ruminococcus_D bicirculans	Sleep_problemsYes	-0.90321	0.289322	-3.12181	0.00211276	0.0127157	TRUE
g__Intestinibacillus|s__	Sleep_problemsYes	-0.882079	0.270417	-3.26192	0.00217067	0.0128267	TRUE
s__Butyribacter sp001916135	Sleep_problemsYes	0.919948	0.27451	3.35124	0.00238928	0.0138663	TRUE
g__Pseudoruminococcus_A|s__	Sleep_problemsYes	-0.971836	0.284504	-3.4159	0.00247553	0.0141149	TRUE
s__Barnesiella intestinihominis	Sleep_problemsYes	-0.804227	0.268572	-2.99446	0.00327948	0.0183764	TRUE
s__Angelakisella massiliensis	Sleep_problemsYes	0.913172	0.302928	3.01449	0.00361582	0.0199177	TRUE
s__Fimenecus sp000432435	Sleep_problemsYes	-0.92226	0.317685	-2.90306	0.00431782	0.0232546	TRUE
c__Negativicutes|__|__|__|__	Sleep_problemsYes	-0.895556	0.307295	-2.91433	0.00439	0.0232546	TRUE
g__Ruthenibacterium|s__	Sleep_problemsYes	0.762251	0.264673	2.87997	0.00443627	0.0232546	TRUE
f__Lachnospiraceae|g__|s__	Sleep_problemsYes	-0.729203	0.258635	-2.81943	0.00530757	0.0273803	TRUE
s__Methanobrevibacter_A smithii_A_1174	Sleep_problemsYes	0.856529	0.281386	3.04397	0.00595451	0.0302378	TRUE
s__14-2 sp001940225	Sleep_problemsYes	-0.781573	0.27224	-2.8709	0.00690244	0.0345122	TRUE
s__Desulfovibrio_R_446353 piger_A	Sleep_problemsYes	-0.692198	0.254607	-2.71869	0.00769233	0.037594	TRUE
f__Coprobacillaceae|__|__	Sleep_problemsYes	-0.786079	0.280701	-2.80041	0.00775014	0.037594	TRUE
g__Clostridium_AP|s__	Sleep_problemsYes	0.760052	0.27636	2.75022	0.0106946	0.0511139	FALSE
g__Lawsonibacter|__	Sleep_problemsYes	0.700723	0.272314	2.57321	0.0113147	0.053294	FALSE
g__Faecalibacillus|__	Sleep_problemsYes	-0.680212	0.269606	-2.52299	0.0126061	0.0585281	FALSE
g__Lactococcus_A_346120|__	Sleep_problemsYes	0.674907	0.273401	2.46856	0.0152795	0.068865	FALSE
o__Lachnospirales|__|__|__	Sleep_problemsYes	-0.724333	0.275592	-2.62828	0.0153511	0.068865	FALSE
s__CAG-314 sp900551395	Sleep_problemsYes	0.717796	0.282751	2.53861	0.0154681	0.068865	FALSE
s__Gemmiger_A_73129 formicilis_72321	Sleep_problemsYes	0.699709	0.287247	2.43592	0.0161387	0.0708794	FALSE
s__Alistipes_A_871400 senegalensis	Sleep_problemsYes	-0.600785	0.250344	-2.39984	0.0179666	0.0778552	FALSE
s__Clostridium_N_143832 hylemonae	Sleep_problemsYes	-0.696519	0.276311	-2.52078	0.0194622	0.0832265	FALSE
s__Coprobacter fastidiosus	Sleep_problemsYes	-0.606336	0.259108	-2.34009	0.0207674	0.0876544	FALSE
f__QAKW01|g__|s__	Sleep_problemsYes	0.679536	0.277317	2.4504	0.0216118	0.0894806	FALSE
f__Acutalibacteraceae|__|__	Sleep_problemsYes	0.627567	0.270353	2.32128	0.0221314	0.0894806	FALSE
g__Anaerostipes|__	Sleep_problemsYes	0.657401	0.273057	2.40756	0.0222009	0.0894806	FALSE
g__Pseudoflavonifractor_80958|s__	Sleep_problemsYes	-0.619278	0.266417	-2.32447	0.0223013	0.0894806	FALSE
o__Lachnospirales|f__|g__|s__	Sleep_problemsYes	0.610003	0.262919	2.32012	0.022884	0.0906988	FALSE
g__Acutalibacter|s__	Sleep_problemsYes	0.657716	0.286639	2.29458	0.0241097	0.0935781	FALSE
g__Anaerobutyricum|__	Sleep_problemsYes	-0.552001	0.24303	-2.27133	0.0241864	0.0935781	FALSE
g__Stercorousia|s__	Sleep_problemsYes	-0.587885	0.258711	-2.27236	0.0254463	0.0972948	FALSE
s__Bacteroides_H nordii	Sleep_problemsYes	-0.609937	0.267796	-2.27762	0.0262088	0.0988893	FALSE
f__Bacteroidaceae|__|__	Sleep_problemsYes	-0.693146	0.309058	-2.24277	0.0264719	0.0988893	FALSE
s__Sellimonas intestinalis	Sleep_problemsYes	-0.607057	0.269496	-2.25257	0.0276694	0.102188	FALSE
s__Eubacterium_R faecavium	Sleep_problemsYes	-0.659236	0.279669	-2.3572	0.0281958	0.102962	FALSE
o__UBA1551|f__|g__|s__	Sleep_problemsYes	0.641812	0.27783	2.31009	0.0297956	0.107595	FALSE
g__UBA1417|s__	Sleep_problemsYes	-0.611299	0.273513	-2.23499	0.030209	0.107889	FALSE
c__Bacilli|__|__|__|__	Sleep_problemsYes	0.608374	0.277354	2.19349	0.0315018	0.111284	FALSE
s__Megasphaera_A_38565 stantonii	Sleep_problemsYes	-0.580637	0.26563	-2.18589	0.0319447	0.111635	FALSE
s__Bifidobacterium longum	Sleep_problemsYes	0.684669	0.321933	2.12675	0.0348671	0.120551	FALSE
s__Phocea massiliensis	Sleep_problemsYes	0.570439	0.266833	2.13782	0.0360253	0.123108	FALSE
s__Limisoma sp900548875	Sleep_problemsYes	-0.546083	0.257276	-2.12256	0.0363642	0.123108	FALSE
f__CAG-74|g__|s__	Sleep_problemsYes	0.605582	0.290655	2.08351	0.0391634	0.131218	FALSE
s__Bacteroides_H fragilis	Sleep_problemsYes	0.520848	0.251822	2.06832	0.0396679	0.131552	FALSE
s__Ruminococcus_C_58660 sp000433635	Sleep_problemsYes	-0.534653	0.260674	-2.05104	0.0429877	0.139813	FALSE
g__Pauljensenia|s__	Sleep_problemsYes	0.583567	0.273957	2.13014	0.0431826	0.139813	FALSE
s__Eubacterium_J plexicaudatum	Sleep_problemsYes	-0.552618	0.270718	-2.0413	0.0435093	0.139813	FALSE
s__Paludicola psychrotolerans	Sleep_problemsYes	0.539394	0.264607	2.03847	0.0438797	0.139813	FALSE
f__Desulfovibrionaceae|__|__	Sleep_problemsYes	-0.555405	0.278026	-1.99767	0.0485818	0.152176	FALSE
g__CAJLXD01|s__	Sleep_problemsYes	-0.556247	0.2787	-1.99586	0.0486964	0.152176	FALSE
g__DTU014|s__	Sleep_problemsYes	-0.546055	0.272409	-2.00454	0.0510519	0.155513	FALSE
s__Bacteroides_H uniformis	Sleep_problemsYes	0.521368	0.266908	1.95336	0.0519633	0.155513	FALSE
s__Tidjanibacter inops_A	Sleep_problemsYes	0.612568	0.297376	2.05991	0.0520158	0.155513	FALSE
s__Scatocola faecipullorum	Sleep_problemsYes	-0.512787	0.261264	-1.96272	0.0522511	0.155513	FALSE
c__Clostridia_258483|o__|f__|g__|s__	Sleep_problemsYes	0.565801	0.280591	2.01647	0.0524857	0.155513	FALSE
s__Coprococcus_A_121497 eutactus	Sleep_problemsYes	-0.561029	0.28084	-1.99768	0.0527601	0.155513	FALSE
s__Akkermansia sp001580195	Sleep_problemsYes	-0.72968	0.374751	-1.9471	0.0531138	0.155513	FALSE
g__Collinsella|__	Sleep_problemsYes	0.558804	0.28931	1.93151	0.0549163	0.159355	FALSE
s__Bacteroides_H ovatus	Sleep_problemsYes	-0.536454	0.273373	-1.96235	0.0557875	0.160451	FALSE
g__Veillonella_A|__	Sleep_problemsYes	-0.539599	0.278971	-1.93425	0.0567567	0.161783	FALSE
f__Oscillospiraceae_88309|__|__	Sleep_problemsYes	0.561116	0.293576	1.91132	0.0572462	0.161783	FALSE
s__Ruminococcus_E sp003438075	Sleep_problemsYes	-0.537743	0.27463	-1.95806	0.0602551	0.168818	FALSE
s__Merdousia sp000438015	Sleep_problemsYes	-0.524025	0.27115	-1.9326	0.0614098	0.170583	FALSE
s__Eggerthella lenta	Sleep_problemsYes	0.524867	0.278763	1.88284	0.0622706	0.17096	FALSE
f__Eggerthellaceae|__|__	Sleep_problemsYes	0.514082	0.27355	1.8793	0.0630307	0.17096	FALSE
o__Oscillospirales|__|__|__	Sleep_problemsYes	0.529199	0.281087	1.88269	0.0631235	0.17096	FALSE
f__Ruminococcaceae|__|__	Sleep_problemsYes	0.530127	0.284789	1.86148	0.065299	0.17539	FALSE
s__Butyricicoccus_A_77030 pullicaecorum	Sleep_problemsYes	0.526702	0.287754	1.83039	0.0717772	0.190179	FALSE
s__Paraprevotella xylaniphila	Sleep_problemsYes	0.522569	0.287326	1.81873	0.0719753	0.190179	FALSE
s__UBA644 sp002299265	Sleep_problemsYes	-0.506932	0.276842	-1.83113	0.0749312	0.196392	FALSE
s__Alistipes_A_871400 sp002362235	Sleep_problemsYes	0.485771	0.27475	1.76805	0.0804796	0.209247	FALSE
s__Lachnospira sp000436535	Sleep_problemsYes	-0.474468	0.278912	-1.70114	0.0907028	0.233701	FALSE
s__Faecalibacterium sp002160895	Sleep_problemsYes	0.455614	0.268749	1.69532	0.0913231	0.233701	FALSE
g__Lactobacillus|__	Sleep_problemsYes	0.427005	0.253459	1.68471	0.0934255	0.237213	FALSE
g__Escherichia_710834|__	Sleep_problemsYes	0.495048	0.296023	1.67233	0.0957302	0.241181	FALSE
s__Butyricimonas faecihominis	Sleep_problemsYes	-0.425752	0.254495	-1.67293	0.0972905	0.243226	FALSE
s__SFLA01 sp004553575	Sleep_problemsYes	0.461907	0.274798	1.6809	0.099418	0.246648	FALSE
s__Phocaeicola_A_858004 vulgatus	Sleep_problemsYes	-0.45148	0.276856	-1.63074	0.104344	0.256907	FALSE
s__Negativibacillus massiliensis	Sleep_problemsYes	0.413052	0.25409	1.62562	0.105734	0.258372	FALSE
s__Limivicinus sp002320035	Sleep_problemsYes	-0.46869	0.289413	-1.61945	0.106927	0.259337	FALSE
s__Butyricimonas paravirosa	Sleep_problemsYes	-0.461478	0.281581	-1.63888	0.113284	0.272721	FALSE
s__Vescimonas fastidiosa	Sleep_problemsYes	0.415825	0.262028	1.58695	0.114829	0.274409	FALSE
g__Intestinibacter|s__	Sleep_problemsYes	0.428661	0.269432	1.59098	0.116541	0.275423	FALSE
g__Alistipes_A_871400|s__	Sleep_problemsYes	-0.415942	0.262712	-1.58326	0.116949	0.275423	FALSE
g__Agathobaculum|__	Sleep_problemsYes	-0.439765	0.278535	-1.57885	0.119629	0.277096	FALSE
s__Blautia_A_141781 massiliensis	Sleep_problemsYes	-0.431034	0.27077	-1.59188	0.119697	0.277096	FALSE
s__UBA1394 sp900066845	Sleep_problemsYes	-0.483098	0.307838	-1.56933	0.120957	0.277096	FALSE
f__Lachnospiraceae|__|__	Sleep_problemsYes	-0.321833	0.206887	-1.55559	0.12107	0.277096	FALSE
g__Onthenecus|s__	Sleep_problemsYes	0.404907	0.262501	1.5425	0.124591	0.283161	FALSE
s__CAG-269 sp000431335	Sleep_problemsYes	0.437312	0.285027	1.53428	0.12725	0.287197	FALSE
g__Erysipelatoclostridium|__	Sleep_problemsYes	0.441966	0.289138	1.52856	0.130367	0.292015	FALSE
o__Coriobacteriales|f__|g__|s__	Sleep_problemsYes	0.398782	0.262354	1.52001	0.131182	0.292015	FALSE
g__SFDB01|s__	Sleep_problemsYes	0.411338	0.269481	1.52641	0.132343	0.292246	FALSE
s__Butyribacter sp003529475	Sleep_problemsYes	-0.406846	0.268819	-1.51346	0.133085	0.292246	FALSE
g__Lachnospira|s__	Sleep_problemsYes	-0.39665	0.268125	-1.47935	0.141217	0.308023	FALSE
s__Agathobaculum desmolans	Sleep_problemsYes	-0.40284	0.270608	-1.48865	0.143121	0.310094	FALSE
f__Enterobacteriaceae_A|__|__	Sleep_problemsYes	0.449594	0.306335	1.46765	0.147999	0.315538	FALSE
g__Merdimonas|__	Sleep_problemsYes	0.412652	0.277388	1.48764	0.148434	0.315538	FALSE
s__Anaerotruncus massiliensis_A	Sleep_problemsYes	0.406602	0.274862	1.47929	0.148545	0.315538	FALSE
s__UBA737 sp900547445	Sleep_problemsYes	-0.411109	0.278981	-1.47361	0.150062	0.316689	FALSE
s__QAMM01 sp900552945	Sleep_problemsYes	0.41319	0.278573	1.48324	0.152866	0.320525	FALSE
g__Blautia_A_141781|__	Sleep_problemsYes	-0.396011	0.279648	-1.41611	0.158074	0.329322	FALSE
s__Prevotella disiens	Sleep_problemsYes	-0.397786	0.278837	-1.42659	0.167737	0.347226	FALSE
d__Bacteria	Sleep_problemsYes	-0.372497	0.270851	-1.37528	0.170456	0.348877	FALSE
s__Evtepia gabavorous	Sleep_problemsYes	0.321652	0.233995	1.37461	0.170717	0.348877	FALSE
o__Christensenellales|__|__|__	Sleep_problemsYes	0.395511	0.287319	1.37656	0.171755	0.348877	FALSE
s__Blautia_A_141781 luti	Sleep_problemsYes	-0.315961	0.231516	-1.36475	0.173725	0.350688	FALSE
s__Lawsonibacter sp000177015	Sleep_problemsYes	-0.355924	0.263053	-1.35305	0.177879	0.356855	FALSE
g__Intestinibacillus|__	Sleep_problemsYes	-0.362767	0.267264	-1.35734	0.180119	0.359133	FALSE
s__Bacteroides_H cellulosilyticus	Sleep_problemsYes	-0.350495	0.263947	-1.3279	0.186612	0.369556	FALSE
s__Blautia_A_141781 faecis	Sleep_problemsYes	-0.337066	0.254945	-1.32211	0.18924	0.369556	FALSE
s__Bacteroides_H faecis	Sleep_problemsYes	-0.369968	0.277748	-1.33203	0.189709	0.369556	FALSE
s__Alistipes_A_871400 shahii	Sleep_problemsYes	0.34624	0.262856	1.31722	0.189963	0.369556	FALSE
s__CAG-217 sp000436335	Sleep_problemsYes	0.370768	0.28025	1.32299	0.191032	0.369556	FALSE
g__Onthomonas|s__	Sleep_problemsYes	0.342815	0.264994	1.29367	0.198284	0.381316	FALSE
s__Bacteroides_H finegoldii	Sleep_problemsYes	0.356525	0.276252	1.29058	0.203163	0.384324	FALSE
s__Prevotella sp902801425	Sleep_problemsYes	-0.330006	0.257665	-1.28075	0.203723	0.384324	FALSE
g__Roseburia|__	Sleep_problemsYes	-0.336045	0.264161	-1.27212	0.204704	0.384324	FALSE
g__Ga6A1|s__	Sleep_problemsYes	-0.339901	0.26731	-1.27156	0.207406	0.384324	FALSE
s__UMGS1375 sp900066615	Sleep_problemsYes	-0.315695	0.249115	-1.26726	0.207515	0.384324	FALSE
o__Christensenellales|f__|g__|s__	Sleep_problemsYes	0.360261	0.284058	1.26827	0.20801	0.384324	FALSE
s__UBA1259 sp900320065	Sleep_problemsYes	0.384202	0.297009	1.29357	0.208126	0.384324	FALSE
s__Mediterraneibacter_A_155507 cottocaccae	Sleep_problemsYes	-0.358025	0.286438	-1.24992	0.215267	0.395264	FALSE
s__Coprococcus_A_187866 catus	Sleep_problemsYes	-0.315873	0.256877	-1.22967	0.2208	0.403147	FALSE
g__Hydrogeniiclostridium|s__	Sleep_problemsYes	0.337146	0.275378	1.2243	0.223276	0.40539	FALSE
g__Faecalibacillus|s__	Sleep_problemsYes	0.346899	0.281781	1.23109	0.225661	0.407251	FALSE
f__CAG-508|__|__	Sleep_problemsYes	0.342501	0.281145	1.21823	0.226807	0.407251	FALSE
s__Hydrogeniiclostridium mannosilyticum	Sleep_problemsYes	0.32996	0.272121	1.21255	0.232416	0.415028	FALSE
g__Pseudobutyricicoccus|s__	Sleep_problemsYes	0.334518	0.280136	1.19413	0.236577	0.419745	FALSE
f__Christensenellaceae|g__|s__	Sleep_problemsYes	0.316396	0.265602	1.19124	0.23764	0.419745	FALSE
s__UMGS1071 sp900548305	Sleep_problemsYes	0.322246	0.272452	1.18276	0.242496	0.426007	FALSE
s__Roseburia inulinivorans	Sleep_problemsYes	-0.32035	0.272383	-1.1761	0.248508	0.434221	FALSE
s__Agathobaculum sp900291975	Sleep_problemsYes	0.319382	0.275477	1.15938	0.255448	0.44396	FALSE
f__CAG-508|g__|s__	Sleep_problemsYes	-0.350643	0.310915	-1.12778	0.261845	0.452657	FALSE
s__Oxalobacter formigenes_B	Sleep_problemsYes	-0.293992	0.26327	-1.11669	0.267999	0.460845	FALSE
s__Monoglobus pectinilyticus	Sleep_problemsYes	0.30194	0.270403	1.11663	0.269952	0.46176	FALSE
s__Alistipes_A_871400 putredinis	Sleep_problemsYes	0.270416	0.247023	1.0947	0.275127	0.463881	FALSE
g__Merdisoma|s__	Sleep_problemsYes	0.288901	0.263026	1.09837	0.275296	0.463881	FALSE
g__Holdemania|__	Sleep_problemsYes	0.273505	0.249772	1.09502	0.275474	0.463881	FALSE
g__UBA5905|__	Sleep_problemsYes	0.287356	0.263635	1.08997	0.279572	0.468355	FALSE
g__Eubacterium_I|__	Sleep_problemsYes	-0.2892	0.268291	-1.07794	0.284872	0.472404	FALSE
s__Anaerotignum lactatifermentans	Sleep_problemsYes	0.297397	0.276505	1.07556	0.285441	0.472404	FALSE
g__Faecalibacterium|__	Sleep_problemsYes	0.286514	0.268862	1.06565	0.287718	0.472404	FALSE
f__Butyricicoccaceae|__|__	Sleep_problemsYes	-0.317675	0.29652	-1.07134	0.287803	0.472404	FALSE
s__Mediterraneibacter_A_155507 torques	Sleep_problemsYes	-0.283326	0.269573	-1.05102	0.297203	0.485382	FALSE
g__Alistipes_A_871404|s__	Sleep_problemsYes	0.276598	0.264971	1.04388	0.300033	0.487554	FALSE
s__Dysosmobacter sp000403435	Sleep_problemsYes	0.277088	0.270501	1.02435	0.306871	0.496114	FALSE
s__Bittarella massiliensis	Sleep_problemsYes	0.272835	0.265594	1.02726	0.308354	0.496114	FALSE
g__Clostridium_T|__	Sleep_problemsYes	-0.295944	0.293966	-1.00673	0.316314	0.506415	FALSE
s__Enterocloster lavalensis	Sleep_problemsYes	-0.277456	0.275812	-1.00596	0.320797	0.508594	FALSE
s__Limivivens sp900066135	Sleep_problemsYes	-0.266233	0.266205	-1.0001	0.320806	0.508594	FALSE
g__Enterocloster|__	Sleep_problemsYes	-0.256072	0.261042	-0.980961	0.329497	0.519677	FALSE
g__Eubacterium_F|__	Sleep_problemsYes	-0.251673	0.258144	-0.974935	0.330994	0.519677	FALSE
g__Phocea|s__	Sleep_problemsYes	0.240241	0.249085	0.964495	0.335999	0.522666	FALSE
s__Copromonas sp000435795	Sleep_problemsYes	0.263537	0.273225	0.964539	0.336114	0.522666	FALSE
s__Oliverpabstia faecicola	Sleep_problemsYes	-0.233409	0.243155	-0.959918	0.338706	0.524187	FALSE
s__Enterenecus faecium	Sleep_problemsYes	0.254146	0.26714	0.951358	0.345511	0.532185	FALSE
f__Enterococcaceae|__|__	Sleep_problemsYes	0.263843	0.279271	0.944755	0.34823	0.533843	FALSE
s__Borkfalkia ceftriaxoniphila	Sleep_problemsYes	0.23546	0.261008	0.902117	0.368096	0.561649	FALSE
s__Ligilactobacillus salivarius	Sleep_problemsYes	0.237489	0.264825	0.896777	0.3714	0.564042	FALSE
s__Butyribacter intestini	Sleep_problemsYes	-0.234328	0.262204	-0.893686	0.37318	0.564109	FALSE
f__Anaerotignaceae|g__|s__	Sleep_problemsYes	-0.228618	0.261383	-0.874649	0.383882	0.5776	FALSE
g__Clostridium_A|s__	Sleep_problemsYes	0.241938	0.280087	0.863795	0.396619	0.592567	FALSE
s__CAG-41 sp001941225	Sleep_problemsYes	-0.239085	0.282007	-0.847799	0.397475	0.592567	FALSE
s__Anaeromassilibacillus senegalensis	Sleep_problemsYes	0.235669	0.276708	0.851688	0.399458	0.592803	FALSE
s__Gemmiger_A_73129 qucibialis	Sleep_problemsYes	0.203628	0.243598	0.835917	0.404194	0.594182	FALSE
f__Anaerovoracaceae|g__|s__	Sleep_problemsYes	-0.213774	0.256174	-0.834489	0.40519	0.594182	FALSE
f__Anaerovoracaceae|__|__	Sleep_problemsYes	0.224853	0.268977	0.835954	0.405872	0.594182	FALSE
g__COE1|s__	Sleep_problemsYes	0.23119	0.278834	0.829129	0.410318	0.596343	FALSE
s__Bacteroides_H caccae	Sleep_problemsYes	0.202807	0.246137	0.82396	0.411018	0.596343	FALSE
g__Pelethenecus|s__	Sleep_problemsYes	0.216427	0.265774	0.814326	0.416959	0.602274	FALSE
s__Parabacteroides_B_862066 goldsteinii	Sleep_problemsYes	0.228542	0.281678	0.811359	0.42355	0.609088	FALSE
s__AM51-8 sp003478275	Sleep_problemsYes	-0.220536	0.27597	-0.799131	0.43239	0.619061	FALSE
s__CAG-1427 sp000435475	Sleep_problemsYes	-0.210003	0.274132	-0.766065	0.446177	0.635998	FALSE
g__CAG-349|s__	Sleep_problemsYes	0.20865	0.273964	0.761598	0.448485	0.636496	FALSE
g__Faecalibacterium|s__	Sleep_problemsYes	0.193156	0.257559	0.749948	0.454063	0.64161	FALSE
s__Lawsonibacter sp014287875	Sleep_problemsYes	0.197769	0.267176	0.740219	0.461207	0.648884	FALSE
s__Ligilactobacillus aviarius	Sleep_problemsYes	0.198439	0.272811	0.727383	0.468509	0.652306	FALSE
g__Aequoribacter|s__	Sleep_problemsYes	0.192454	0.264659	0.727175	0.469477	0.652306	FALSE
s__Parabacteroides_B_862066 distasonis	Sleep_problemsYes	-0.192079	0.265401	-0.723732	0.470044	0.652306	FALSE
f__Coprobacillaceae|g__|s__	Sleep_problemsYes	0.205802	0.286384	0.718624	0.474174	0.652306	FALSE
s__Ruthenibacterium lactatiformans	Sleep_problemsYes	0.192014	0.267839	0.716901	0.474402	0.652306	FALSE
s__Alistipes_A_871400 onderdonkii	Sleep_problemsYes	0.193448	0.270662	0.714723	0.475681	0.652306	FALSE
s__Enterocloster sp000431375	Sleep_problemsYes	-0.17312	0.244411	-0.708317	0.479833	0.655235	FALSE
s__UBA1417 sp003531055	Sleep_problemsYes	-0.191855	0.291691	-0.657736	0.511418	0.695443	FALSE
s__Anaerotruncus colihominis	Sleep_problemsYes	0.169751	0.262228	0.64734	0.518275	0.70183	FALSE
s__Dorea_A formicigenerans	Sleep_problemsYes	-0.152399	0.248433	-0.613442	0.540461	0.728837	FALSE
s__Intestinimonas massiliensis	Sleep_problemsYes	0.163678	0.271613	0.602615	0.548894	0.737151	FALSE
s__Bacteroides_H salyersiae	Sleep_problemsYes	-0.146797	0.259246	-0.566246	0.572293	0.765412	FALSE
c__Cyanobacteriia|__|__|__|__	Sleep_problemsYes	-0.158789	0.284123	-0.558875	0.578436	0.770458	FALSE
g__Borkfalkia|s__	Sleep_problemsYes	-0.147901	0.269309	-0.549188	0.583455	0.77397	FALSE
s__Prevotella salivae	Sleep_problemsYes	-0.143947	0.263658	-0.545961	0.586906	0.775384	FALSE
g__Ruminococcus_D|__	Sleep_problemsYes	0.149889	0.275359	0.544342	0.591029	0.776165	FALSE
s__Parasutterella excrementihominis	Sleep_problemsYes	-0.146677	0.272265	-0.538728	0.592617	0.776165	FALSE
s__Turicibacter bilis	Sleep_problemsYes	-0.143259	0.26839	-0.533771	0.594662	0.776165	FALSE
s__Ruminococcus_E bromii	Sleep_problemsYes	-0.141758	0.268145	-0.528663	0.598	0.7774	FALSE
g__Gemmiger_A_73129|__	Sleep_problemsYes	0.142536	0.272353	0.523352	0.601229	0.778483	FALSE
s__Phascolarctobacterium_A faecium	Sleep_problemsYes	-0.189149	0.366087	-0.516676	0.605911	0.781433	FALSE
s__Parabacteroides_B_862066 merdae	Sleep_problemsYes	-0.122803	0.239731	-0.512253	0.609069	0.7824	FALSE
g__Dysosmobacter|__	Sleep_problemsYes	-0.138834	0.274816	-0.50519	0.615108	0.783325	FALSE
g__Tidjanibacter|s__	Sleep_problemsYes	0.135962	0.270032	0.503504	0.615655	0.783325	FALSE
g__Lawsonibacter|s__	Sleep_problemsYes	0.139016	0.277424	0.501096	0.617019	0.783325	FALSE
s__Dialister invisus	Sleep_problemsYes	-0.135019	0.274033	-0.49271	0.622978	0.787813	FALSE
s__Lachnospira eligens	Sleep_problemsYes	-0.121612	0.256914	-0.473357	0.636511	0.801806	FALSE
g__Lacticaseibacillus|__	Sleep_problemsYes	-0.122262	0.270731	-0.451599	0.652632	0.816096	FALSE
s__Merdibacter massiliensis	Sleep_problemsYes	-0.12981	0.287682	-0.451226	0.652877	0.816096	FALSE
s__Faecousia sp000434635	Sleep_problemsYes	-0.138743	0.318078	-0.436191	0.663097	0.820331	FALSE
f__UBA1242|g__|s__	Sleep_problemsYes	0.122123	0.279576	0.436816	0.663393	0.820331	FALSE
g__Bariatricus|__	Sleep_problemsYes	-0.102935	0.237409	-0.433576	0.665181	0.820331	FALSE
g__RUG13077|s__	Sleep_problemsYes	-0.117218	0.274363	-0.427236	0.6704	0.820331	FALSE
s__Ruminiclostridium_E siraeum	Sleep_problemsYes	0.155727	0.366126	0.425337	0.671386	0.820331	FALSE
s__Adlercreutzia equolifaciens	Sleep_problemsYes	-0.115371	0.271573	-0.424825	0.671409	0.820331	FALSE
s__ER4 sp000765235	Sleep_problemsYes	0.107249	0.258635	0.414671	0.678887	0.825961	FALSE
g__Vescimonas|s__	Sleep_problemsYes	0.114183	0.276491	0.412971	0.6811	0.825961	FALSE
s__Blautia_A_141781 obeum	Sleep_problemsYes	-0.112988	0.279018	-0.404949	0.685976	0.828781	FALSE
s__UBA5905 sp002437905	Sleep_problemsYes	0.106092	0.268424	0.395242	0.693423	0.833697	FALSE
s__Blautia_A_141781 hydrogenotrophica	Sleep_problemsYes	-0.108872	0.275932	-0.394561	0.697145	0.833697	FALSE
s__Anaerotignum faecicola	Sleep_problemsYes	0.0974876	0.250443	0.389261	0.69774	0.833697	FALSE
s__Alistipes_A_871400 communis	Sleep_problemsYes	0.0918628	0.250833	0.36623	0.714706	0.8503	FALSE
s__Mediterraneibacter_A_155507 lactaris	Sleep_problemsYes	-0.091885	0.2528	-0.36347	0.716868	0.8503	FALSE
s__Peptococcus niger	Sleep_problemsYes	0.101738	0.290424	0.350306	0.726761	0.85852	FALSE
o__Bacteroidales|__|__|__	Sleep_problemsYes	0.0944373	0.273733	0.344998	0.731778	0.85852	FALSE
s__Megasphaera_A_38685 massiliensis	Sleep_problemsYes	-0.0942114	0.273059	-0.345022	0.732203	0.85852	FALSE
f__CAG-138|g__|s__	Sleep_problemsYes	-0.0943557	0.277469	-0.340059	0.735637	0.85852	FALSE
g__Clostridium_A|__	Sleep_problemsYes	-0.086932	0.258391	-0.336436	0.737006	0.85852	FALSE
s__Copromorpha sp900066305	Sleep_problemsYes	-0.0903527	0.273746	-0.330061	0.742262	0.861554	FALSE
s__Victivallis lenta	Sleep_problemsYes	0.0878952	0.27826	0.315874	0.75462	0.869897	FALSE
s__Fusicatenibacter saccharivorans	Sleep_problemsYes	-0.0733503	0.237086	-0.309383	0.757341	0.869897	FALSE
s__Bacteroides_H thetaiotaomicron	Sleep_problemsYes	0.0810133	0.261697	0.309569	0.75748	0.869897	FALSE
s__Anaerobutyricum hallii	Sleep_problemsYes	-0.077826	0.259205	-0.300249	0.764467	0.871267	FALSE
s__Frisingicoccus caecimuris	Sleep_problemsYes	-0.0817737	0.272403	-0.300193	0.765443	0.871267	FALSE
g__Turicibacter|__	Sleep_problemsYes	-0.0846777	0.282449	-0.299798	0.766715	0.871267	FALSE
p__Bacteroidota|__|__|__|__	Sleep_problemsYes	-0.0789752	0.269715	-0.292809	0.77079	0.872846	FALSE
g__CAG-1024|s__	Sleep_problemsYes	-0.0753829	0.261939	-0.287788	0.774324	0.873226	FALSE
f__Acutalibacteraceae|g__|s__	Sleep_problemsYes	-0.087672	0.307873	-0.284767	0.7765	0.873226	FALSE
g__Lachnospira|__	Sleep_problemsYes	-0.0707132	0.251857	-0.280767	0.779268	0.873318	FALSE
g__Bacteroides_H|__	Sleep_problemsYes	0.0657837	0.247798	0.265473	0.790866	0.881886	FALSE
s__Copromonas sp900066535	Sleep_problemsYes	-0.0695163	0.263648	-0.26367	0.792341	0.881886	FALSE
s__Anaeromassilibacillus sp001305115	Sleep_problemsYes	0.0668779	0.257664	0.259555	0.795715	0.88199	FALSE
s__Mailhella massiliensis	Sleep_problemsYes	-0.0654981	0.255042	-0.256813	0.797862	0.88199	FALSE
g__CAG-793|s__	Sleep_problemsYes	-0.066332	0.273688	-0.242363	0.809452	0.891769	FALSE
g__Anaerofilum_74150|s__	Sleep_problemsYes	0.0615385	0.265758	0.231558	0.817683	0.897793	FALSE
g__Bifidobacterium_388775|__	Sleep_problemsYes	-0.0680316	0.307803	-0.221023	0.825354	0.901938	FALSE
s__Faecalibacterium prausnitzii_C_71351	Sleep_problemsYes	0.058161	0.265804	0.218811	0.827007	0.901938	FALSE
s__Lawsonibacter asaccharolyticus	Sleep_problemsYes	0.0541633	0.261135	0.207415	0.835899	0.908586	FALSE
c__Clostridia_258483|__|__|__|__	Sleep_problemsYes	-0.0518051	0.273858	-0.189168	0.850161	0.921008	FALSE
s__Eubacterium_G sp000434315	Sleep_problemsYes	-0.049316	0.271344	-0.181747	0.856635	0.924938	FALSE
g__UBA5905|s__	Sleep_problemsYes	0.0414571	0.247622	0.167421	0.867232	0.93328	FALSE
g__Eubacterium_G|__	Sleep_problemsYes	-0.0437487	0.273345	-0.160049	0.873848	0.934436	FALSE
s__Phocaeicola_A_858004 dorei	Sleep_problemsYes	0.0448819	0.287224	0.156261	0.876136	0.934436	FALSE
g__Romboutsia_D|__	Sleep_problemsYes	0.0429439	0.276837	0.155124	0.876932	0.934436	FALSE
s__Anaerostipes faecalis	Sleep_problemsYes	0.0355149	0.24018	0.147868	0.882605	0.937407	FALSE
s__ER4 sp900317525	Sleep_problemsYes	-0.0357012	0.255909	-0.139507	0.889239	0.941377	FALSE
s__Odoribacter splanchnicus	Sleep_problemsYes	0.0360003	0.270132	0.133269	0.894106	0.943456	FALSE
s__Sutterella wadsworthensis_A_565807	Sleep_problemsYes	0.0324289	0.279595	0.115985	0.908103	0.955124	FALSE
s__Agathobaculum butyriciproducens	Sleep_problemsYes	0.0267172	0.256066	0.104337	0.916998	0.961369	FALSE
g__DTU012|s__	Sleep_problemsYes	-0.0259132	0.272047	-0.0952527	0.924208	0.96388	FALSE
g__Anaerotruncus|s__	Sleep_problemsYes	-0.0248891	0.265072	-0.0938958	0.925325	0.96388	FALSE
g__Vescimonas|__	Sleep_problemsYes	-0.0237794	0.269459	-0.0882486	0.930099	0.965757	FALSE
s__Dysosmobacter welbionis	Sleep_problemsYes	-0.0186014	0.246448	-0.075478	0.939897	0.972823	FALSE
g__Ruminococcus_E|__	Sleep_problemsYes	-0.0132261	0.262217	-0.0504397	0.959859	0.99033	FALSE
s__Vescimonas coprocola	Sleep_problemsYes	0.0112205	0.259514	0.0432366	0.965588	0.993089	FALSE
s__Acidaminococcus intestini	Sleep_problemsYes	0.00971227	0.287993	0.033724	0.973289	0.997851	FALSE
s__Alistipes_A_871400 excrementavium	Sleep_problemsYes	-0.0085265	0.289381	-0.0294646	0.976683	0.998182	FALSE
g__Blautia_A_141780|__	Sleep_problemsYes	-0.00478385	0.272932	-0.0175276	0.986115	1	FALSE
g__Streptococcus|__	Sleep_problemsYes	0.00118257	0.278446	0.00424703	0.996615	1	FALSE
g__Catenibacterium|s__	Sleep_problemsYes	NA	NA	NA	1	1	FALSE
s__CAG-177 sp003538135	Sleep_problemsYes	NA	NA	NA	1	1	FALSE
s__Holdemanella biformis	Sleep_problemsYes	NA	NA	NA	1	1	FALSE
s__Prevotella hominis	Sleep_problemsYes	NA	NA	NA	1	1	FALSE
s__Slackia_A isoflavoniconvertens	Sleep_problemsYes	NA	NA	NA	1	1	FALSE
